# Supplementary material for: Crystal structure of (2R)-1-[(methyl­sulfon­yl)­oxy]propan-2-aminium chloride: a chiral mol­ecular salt
Source: Acta Crystallogr E Crystallogr Commun. 2015 Sep 12;71(Pt 10):o733–4. doi: 10.1107/S2056989015015972 (PMC4647372; doi:10.1107/S2056989015015972)
Supplement: Supplementary file 1 [file e-71-0o733-sup1.cif]

##############################################################################
#                                                                            #
# This CIF contains the data in a paper accepted for publication in          #
# Acta Crystallographica Section E. It conforms to the requirements of       #
# Notes for Authors for Acta Crystallographica Section E, and has been       #
# peer reviewed under the auspices of the IUCr Commission on Journals.       #
#                                                                            #
# Full details of the Crystallographic Information File format               #
# are given in the paper "The Crystallographic Information File (CIF):       #
# a New Standard Archive File for Crystallography" by S. R. Hall, F. H.      #
# Allen and I. D. Brown [Acta Cryst. (1991), A47, 655-685].                  #
#                                                                            #
# The current version of the core CIF dictionary is obtainable from          #
# ftp://ftp.iucr.org/pub/cif_core.dic.                                       #
#                                                                            #
# Software is freely available for graphical display of the structure(s)     #
# in this CIF. For information consult the CIF software page                 #
# http://www.iucr.org/resources/cif/software.                                #
#                                                                            #
# This file may be used for bona fide research purposes within the           #
# scientific community so long as proper attribution is given to the journal # 
# article from which it was obtained.                                        #
#                                                                            #
##############################################################################
data_I
_audit_creation_method     'SHELXL-2014/7'
_journal_date_recd_electronic     2015-03-28
_journal_date_accepted     2015-08-26
_journal_name_full     'Acta Crystallographica, Section E'
_journal_year     2015
_journal_volume     71
_journal_issue     10
_journal_page_first     o733
_journal_page_last     o734
_journal_paper_category     HO
_journal_paper_doi     10.1107/S2056989015015972
_journal_coeditor_code     TK5365
_publ_contact_author_name     'P. Raghavendra Kumar'
_publ_contact_author_address
;
Department of Studies and Research in Chemistry, Tumkur University,
Tumkur 572 103, Karnataka,
India
;
_publ_contact_author_email     'raghukp1@gmail.com'
_publ_contact_author_fax     ?
_publ_contact_author_phone     ?
_publ_section_title
;
Crystal structure of (2<i>R</i>)-1-[(methylsulfonyl)oxy]propan-2-aminium
chloride: a chiral molecular salt
;
_publ_section_title_footnote     .
loop_
    _publ_author_name
    _publ_author_footnote
    _publ_author_address
    'Rajegowda, H. R.' .
;
Department of Studies and Research in Chemistry, Tumkur University,
Tumkur 572 103, Karnataka,
India
;
    'Palakshamurthy, B. S.' .
;
Department of Studies and Research in Physics, U.C.S.
Tumkur University, Tumkur
Karnataka 572 103,
India
;
    'Lokanath, N. K.' .
;
Department of Studies in Physics, University of Mysore, Manasagangotri,
Mysore, Karnataka 570 005,
India
;
    'Naveen, S.' .
;
Institution of Excellence
University of Mysore
Manasagangotri
Mysore 570 006,
India
;
    'Raghavendra Kumar, P.' .
;
Department of Studies and Research in Chemistry, Tumkur University,
Tumkur 572 103, Karnataka,
India
;
_database_code_depnum_ccdc_archive     'CCDC 1420721'
_chemical_name_systematic
;
(2<i>R</i>)-2-Azaniumylpropyl methanesulfonate chloride
;
_chemical_name_common
;
(2<i>R</i>)-1-[(Methylsulfonyl)oxy]propan-2-aminium chloride
;
_chemical_formula_moiety     'C4 H12 Cl N O3 S +, Cl -'
_chemical_formula_sum     'C4 H12 Cl N O3 S'
_chemical_formula_iupac     'C4 H12 Cl N O3 S +, Cl -'
_chemical_formula_weight     189.66
_chemical_melting_point     354
_symmetry_space_group_name_hall     'P 2yb'
_shelx_space_group_comment
;
The symmetry employed for this shelxl refinement is uniquely defined
by the following loop, which should always be used as a source of
symmetry information in preference to the above space-group names.
They are only intended as comments.
;
_space_group_crystal_system     monoclinic
_space_group_name_H-M_alt     'P 21'
_space_group_name_Hall     'P 2yb'
loop_
    _space_group_symop_operation_xyz
    'x, y, z'
    '-x, y+1/2, -z'
_cell_length_a     5.40120(10)
_cell_length_b     8.2178(2)
_cell_length_c     10.2713(2)
_cell_angle_alpha     90
_cell_angle_beta     94.5340(10)
_cell_angle_gamma     90
_cell_volume     454.475(16)
_cell_formula_units_Z     2
_cell_measurement_reflns_used     830
_cell_measurement_theta_min     4.3
_cell_measurement_theta_max     64.7
_cell_measurement_temperature     296(2)
_cell_special_details     prism
_exptl_crystal_description     prism
_exptl_crystal_colour     colourless
_exptl_crystal_size_max     0.240
_exptl_crystal_size_mid     0.200
_exptl_crystal_size_min     0.160
_exptl_crystal_density_diffrn     1.386
_exptl_crystal_density_meas     ?
_exptl_crystal_density_method     ?
_exptl_crystal_F_000     200
_exptl_absorpt_coefficient_mu     5.572
_exptl_absorpt_correction_type     multi-scan
_exptl_absorpt_process_details
;
(SADABS; Bruker, 2013)
;
_shelx_estimated_absorpt_T_min     0.348
_shelx_estimated_absorpt_T_max     0.469
_exptl_absorpt_correction_T_min     0.302
_exptl_absorpt_correction_T_max     0.410
_diffrn_ambient_temperature     296(2)
_diffrn_radiation_type     CuK\a
_diffrn_radiation_wavelength     1.54178
_diffrn_radiation_monochromator     Graphite
_diffrn_measurement_device_type     'Bruker APEXII CCD'
_diffrn_measurement_method     '\f and \w scans'
_diffrn_detector_area_resol_mean     2.01
_diffrn_reflns_number     2476
_diffrn_reflns_av_R_equivalents     0.0285
_diffrn_reflns_theta_min     4.318
_diffrn_reflns_theta_max     64.685
_diffrn_reflns_theta_full     64.685
_diffrn_measured_fraction_theta_max     0.966
_diffrn_measured_fraction_theta_full     0.966
_diffrn_reflns_limit_h_min     -6
_diffrn_reflns_limit_h_max     2
_diffrn_reflns_limit_k_min     -9
_diffrn_reflns_limit_k_max     9
_diffrn_reflns_limit_l_min     -11
_diffrn_reflns_limit_l_max     12
_diffrn_standards_number     1385
_refine_special_details
;
Refined as a 2-component inversion twin.
;
_reflns_number_total     1387
_reflns_number_gt     1385
_reflns_threshold_expression     'I > 2\s(I)'
_refine_ls_structure_factor_coef     Fsqd
_refine_ls_matrix_type     full
_refine_ls_R_factor_all     0.0312
_refine_ls_R_factor_gt     0.0311
_refine_ls_wR_factor_gt     0.0778
_refine_ls_wR_factor_ref     0.0779
_refine_ls_goodness_of_fit_ref     1.110
_refine_ls_restrained_S_all     1.110
_refine_ls_number_reflns     1387
_refine_ls_number_parameters     96
_refine_ls_number_restraints     1
_refine_ls_number_constraints     0
_refine_ls_hydrogen_treatment     constr
_refine_ls_weighting_scheme     calc
_refine_ls_weighting_details
              'w=1/[\s^2^(Fo^2^)+(0.0448P)^2^+0.0553P] where P=(Fo^2^+2Fc^2^)/3'
_atom_sites_solution_hydrogens     geom
_atom_sites_solution_primary     direct
_atom_sites_solution_secondary     difmap
_refine_ls_shift/su_max     0.000
_refine_ls_shift/su_mean     0.000
_refine_diff_density_max     0.293
_refine_diff_density_min     -0.416
_refine_ls_extinction_method
;
SHELXL2014 (Sheldrick, 2014)
;
_refine_ls_extinction_coef     0.120(8)
_refine_ls_extinction_expression
                                  'Fc^*^=kFc[1+0.001xFc^2^\l^3^/sin(2\q)]^-1/4^'
_refine_ls_abs_structure_details
;
 Refined as an inversion twin
;
_refine_ls_abs_structure_Flack     0.08(3)
loop_
    _atom_type_symbol
    _atom_type_description
    _atom_type_scat_dispersion_real
    _atom_type_scat_dispersion_imag
    _atom_type_scat_source
    'C' 'C' 0.0181 0.0091
                         'International Tables Vol C Tables 4.2.6.8 and 6.1.1.4'
    'H' 'H' 0.0000 0.0000
                         'International Tables Vol C Tables 4.2.6.8 and 6.1.1.4'
    'Cl' 'Cl' 0.3639 0.7018
                         'International Tables Vol C Tables 4.2.6.8 and 6.1.1.4'
    'N' 'N' 0.0311 0.0180
                         'International Tables Vol C Tables 4.2.6.8 and 6.1.1.4'
    'O' 'O' 0.0492 0.0322
                         'International Tables Vol C Tables 4.2.6.8 and 6.1.1.4'
    'S' 'S' 0.3331 0.5567
                         'International Tables Vol C Tables 4.2.6.8 and 6.1.1.4'
_computing_data_collection
;
APEX2 (Bruker, 2013)
;
_computing_cell_refinement
;
SAINT (Bruker, 2013)
;
_computing_data_reduction
;
SAINT (Bruker, 2013)
;
_computing_structure_solution
;
SHELXS97 (Sheldrick, 2008)
;
_computing_structure_refinement
;
SHELXL2014 (Sheldrick, 2015)
;
_computing_molecular_graphics
;
Mercury (Macrae <i>et al.</i>,  2008)
;
_computing_publication_material
;
SHELXL2014 (Sheldrick, 2014)
;
loop_
    _atom_site_type_symbol
    _atom_site_label
    _atom_site_fract_x
    _atom_site_fract_y
    _atom_site_fract_z
    _atom_site_U_iso_or_equiv
    _atom_site_adp_type
    _atom_site_calc_flag
    _atom_site_occupancy
    _atom_site_disorder_assembly
    _atom_site_disorder_group
    C C1 -0.0227(7) 0.1587(5) 0.7527(4) 0.0204(8) Uani d 1 . .
    H H1A -0.1807 0.2029 0.7211 0.031 Uiso calc 1 . .
    H H1B -0.0282 0.1268 0.8423 0.031 Uiso calc 1 . .
    H H1C 0.0142 0.0655 0.7013 0.031 Uiso calc 1 . .
    Cl Cl1 0.67754(13) 0.51693(10) 0.53323(7) 0.0149(3) Uani d 1 . .
    S S1 0.33444(13) 0.70873(9) 0.88988(7) 0.0118(3) Uani d 1 . .
    O O1 0.3212(4) 0.5513(3) 0.8028(2) 0.0190(6) Uani d 1 . .
    N N1 0.1849(5) 0.3392(4) 0.6037(3) 0.0111(6) Uani d 1 . .
    H H1D 0.2153 0.2535 0.5544 0.013 Uiso calc 1 . .
    H H1E 0.3047 0.4127 0.5982 0.013 Uiso calc 1 . .
    H H1F 0.0395 0.3828 0.5759 0.013 Uiso calc 1 . .
    C C2 0.1771(6) 0.2864(4) 0.7423(3) 0.0119(7) Uani d 1 . .
    H H2A 0.3383 0.2394 0.7725 0.014 Uiso calc 1 . .
    O O3 0.0905(4) 0.7735(4) 0.8958(3) 0.0225(6) Uani d 1 . .
    C C3 0.1271(6) 0.4323(5) 0.8265(3) 0.0140(7) Uani d 1 . .
    H H3B -0.0362 0.4770 0.8021 0.017 Uiso calc 1 . .
    H H3A 0.1358 0.4019 0.9180 0.017 Uiso calc 1 . .
    C C4 0.5119(6) 0.8308(5) 0.7941(3) 0.0159(7) Uani d 1 . .
    H H4B 0.6647 0.7763 0.7801 0.024 Uiso calc 1 . .
    H H4C 0.5475 0.9323 0.8380 0.024 Uiso calc 1 . .
    H H4A 0.4212 0.8512 0.7116 0.024 Uiso calc 1 . .
    O O2 0.4703(5) 0.6718(4) 1.0115(2) 0.0241(7) Uani d 1 . .
loop_
    _atom_site_aniso_label
    _atom_site_aniso_U_11
    _atom_site_aniso_U_22
    _atom_site_aniso_U_33
    _atom_site_aniso_U_12
    _atom_site_aniso_U_13
    _atom_site_aniso_U_23
    C1 0.0242(19) 0.0177(18) 0.0211(17) -0.0055(15) 0.0130(14) -0.0007(15)
    Cl1 0.0110(4) 0.0182(5) 0.0161(4) -0.0006(3) 0.0051(3) 0.0047(3)
    S1 0.0117(4) 0.0156(5) 0.0085(4) -0.0016(3) 0.0030(3) -0.0020(3)
    O1 0.0205(13) 0.0198(14) 0.0186(12) -0.0093(10) 0.0134(9) -0.0075(11)
    N1 0.0094(13) 0.0128(15) 0.0118(13) -0.0016(11) 0.0051(10) -0.0004(11)
    C2 0.0117(15) 0.0138(17) 0.0110(15) 0.0003(13) 0.0052(12) 0.0003(13)
    O3 0.0138(12) 0.0264(14) 0.0283(14) 0.0026(11) 0.0088(10) -0.0058(11)
    C3 0.0120(15) 0.0159(17) 0.0152(17) -0.0047(15) 0.0076(12) -0.0014(16)
    C4 0.0158(16) 0.0165(17) 0.0158(16) -0.0032(15) 0.0044(12) 0.0020(15)
    O2 0.0278(14) 0.0330(17) 0.0107(12) -0.0060(12) -0.0040(9) 0.0035(11)
_geom_special_details
;
All e.s.d.'s (except the e.s.d. in the dihedral angle between two l.s. planes)
are estimated using the full covariance matrix. The cell e.s.d.'s are taken
into account individually in the estimation of e.s.d.'s in distances, angles
and torsion angles; correlations between e.s.d.'s in cell parameters are only
used when they are defined by crystal symmetry. An approximate (isotropic)
treatment of cell e.s.d.'s is used for estimating e.s.d.'s involving l.s.
planes.
;
loop_
    _geom_bond_atom_site_label_1
    _geom_bond_atom_site_label_2
    _geom_bond_site_symmetry_2
    _geom_bond_distance
    _geom_bond_publ_flag
    C1 C2 . 1.515(5) ?
    C1 H1A . 0.9600 ?
    C1 H1B . 0.9600 ?
    C1 H1C . 0.9600 ?
    S1 O3 . 1.427(3) ?
    S1 O2 . 1.430(3) ?
    S1 O1 . 1.571(3) ?
    S1 C4 . 1.744(4) ?
    O1 C3 . 1.468(4) ?
    N1 C2 . 1.491(4) ?
    N1 H1D . 0.8900 ?
    N1 H1E . 0.8900 ?
    N1 H1F . 0.8900 ?
    C2 C3 . 1.515(5) ?
    C2 H2A . 0.9800 ?
    C3 H3B . 0.9700 ?
    C3 H3A . 0.9700 ?
    C4 H4B . 0.9600 ?
    C4 H4C . 0.9600 ?
    C4 H4A . 0.9600 ?
loop_
    _geom_angle_atom_site_label_1
    _geom_angle_atom_site_label_2
    _geom_angle_atom_site_label_3
    _geom_angle_site_symmetry_1
    _geom_angle_site_symmetry_3
    _geom_angle
    _geom_angle_publ_flag
    C2 C1 H1A . . 109.5 ?
    C2 C1 H1B . . 109.5 ?
    H1A C1 H1B . . 109.5 ?
    C2 C1 H1C . . 109.5 ?
    H1A C1 H1C . . 109.5 ?
    H1B C1 H1C . . 109.5 ?
    O3 S1 O2 . . 116.97(15) ?
    O3 S1 O1 . . 109.32(15) ?
    O2 S1 O1 . . 108.65(17) ?
    O3 S1 C4 . . 111.10(17) ?
    O2 S1 C4 . . 110.34(16) ?
    O1 S1 C4 . . 98.91(16) ?
    C3 O1 S1 . . 117.07(19) ?
    C2 N1 H1D . . 109.5 ?
    C2 N1 H1E . . 109.5 ?
    H1D N1 H1E . . 109.5 ?
    C2 N1 H1F . . 109.5 ?
    H1D N1 H1F . . 109.5 ?
    H1E N1 H1F . . 109.5 ?
    N1 C2 C1 . . 110.1(3) ?
    N1 C2 C3 . . 109.5(3) ?
    C1 C2 C3 . . 110.3(3) ?
    N1 C2 H2A . . 109.0 ?
    C1 C2 H2A . . 109.0 ?
    C3 C2 H2A . . 109.0 ?
    O1 C3 C2 . . 105.7(2) ?
    O1 C3 H3B . . 110.6 ?
    C2 C3 H3B . . 110.6 ?
    O1 C3 H3A . . 110.6 ?
    C2 C3 H3A . . 110.6 ?
    H3B C3 H3A . . 108.7 ?
    S1 C4 H4B . . 109.5 ?
    S1 C4 H4C . . 109.5 ?
    H4B C4 H4C . . 109.5 ?
    S1 C4 H4A . . 109.5 ?
    H4B C4 H4A . . 109.5 ?
    H4C C4 H4A . . 109.5 ?
loop_
    _geom_hbond_atom_site_label_D
    _geom_hbond_atom_site_label_H
    _geom_hbond_atom_site_label_A
    _geom_hbond_site_symmetry_A
    _geom_hbond_distance_DH
    _geom_hbond_distance_HA
    _geom_hbond_distance_DA
    _geom_hbond_angle_DHA
    N1 H1E Cl1 1 0.89 2.33 3.169(3) 156
    C3 H3A O3 2_547 0.97 2.58 3.428(4) 147
    N1 H1D Cl1 2_646 0.89 2.24 3.116(3) 169
    N1 H1F Cl1 1_455 0.89 2.26 3.139(3) 171
    C2 H2A O2 2_647 0.98 2.44 3.186(4) 133
    C4 H4B O3 1_655 0.96 2.50 3.250(4) 135
    C4 H4C O2 2_657 0.96 2.51 3.438(5) 163
_shelx_hkl_file
;
  -1   0   0  171.89   12.71
  -2   0   0  115.00    8.87
  -3   0   0  282.87   15.80
  -3   0   0  282.11   14.24
  -3   0   0  294.63   15.28
  -4   0   0   80.53    4.67
  -4   0   0   77.94    4.89
  -4   0   0   77.43    4.34
  -5   0   0  278.89   15.30
  -5   0   0  254.98   14.66
  -5   0   0  269.13   13.75
  -5   0   0  281.39   14.09
  -6   0   0  437.66   21.60
   1  -1   0  119.94    7.81
   1   1   0   89.32    7.82
  -1   1   0   90.66    7.77
  -2  -1   0  380.18   26.14
   2   1   0  325.44   27.14
  -3  -1   0  119.79    9.90
  -3  -1   0  123.30    6.81
  -3  -1   0  122.75    6.35
  -3   1   0  119.40    6.73
  -3   1   0  130.18    7.12
  -3   1   0  118.24    6.34
  -3   1   0  128.41    6.50
  -4  -1   0  391.98   20.53
  -4  -1   0  380.72   18.50
  -4  -1   0  365.68   16.59
  -4  -1   0  410.46   19.93
  -4   1   0  353.09   18.77
  -4   1   0  343.45   20.50
  -4   1   0  353.85   18.46
  -5  -1   0    6.48    0.85
  -5  -1   0    5.60    0.81
  -5  -1   0    5.59    0.74
  -5  -1   0    7.31    0.93
  -5   1   0    5.74    0.75
  -5   1   0    6.00    0.87
  -5   1   0    7.37    0.87
  -6   1   0    2.50    0.47
   0   2   0  250.71   19.47
   1  -2   0  201.03   15.63
  -1  -2   0  207.00   15.63
   1   2   0  197.47   15.69
  -1   2   0  195.22   15.64
  -2  -2   0  112.30    6.12
  -2  -2   0  120.94    8.85
  -2  -2   0  120.65    8.87
  -2   2   0  104.72    8.77
  -2   2   0  114.09    8.84
   2   2   0  100.48    9.03
  -3  -2   0  617.65   28.75
  -3  -2   0  504.81   43.51
  -3  -2   0  642.20   30.89
  -3   2   0  574.42   28.71
  -3   2   0  578.16   31.88
  -3   2   0  601.86   29.13
  -4  -2   0    2.57    0.47
  -4  -2   0    2.32    0.41
  -4  -2   0    3.23    0.55
  -4   2   0    3.25    0.55
  -4   2   0    3.42    0.62
  -5  -2   0   42.75    2.90
  -5  -2   0   44.12    2.73
  -5  -2   0   41.88    2.38
  -5   2   0   45.79    3.11
  -5   2   0   40.68    2.69
  -5   2   0   42.57    2.65
  -6  -2   0   21.43    1.49
  -6   2   0   23.73    1.71
   0  -3   0   -0.39    0.16
   0   3   0   -0.44    0.14
  -1  -3   0  806.02   56.19
   1  -3   0  733.81   56.15
   1   3   0  624.68   56.19
  -1   3   0  752.95   56.23
  -2  -3   0  214.97   10.56
  -2   3   0  177.53   15.50
  -3  -3   0   73.32    4.06
  -3  -3   0   67.99    3.39
  -3   3   0   65.71    3.76
  -3   3   0   69.29    3.84
  -3   3   0   62.84    4.21
  -4  -3   0  142.24    7.74
  -4  -3   0  148.73    6.98
  -4  -3   0  133.97    8.27
  -4   3   0  164.27    8.78
  -5  -3   0  116.30    5.67
  -5  -3   0  115.36    6.77
  -5  -3   0  118.74    6.33
  -5   3   0  119.71    7.10
  -1  -4   0   36.96    3.29
   1   4   0   31.25    3.38
  -2  -4   0  235.90   13.74
  -2  -4   0  246.46   10.94
  -2  -4   0  247.72   12.17
  -2  -4   0  247.16   12.99
  -2   4   0  258.29   12.78
  -2   4   0  217.80   13.38
  -3  -4   0  335.81   19.71
  -3  -4   0  375.34   18.75
  -3  -4   0  352.15   17.47
  -3  -4   0  363.44   15.74
  -3   4   0  322.30   19.33
  -4  -4   0   98.35    5.95
  -4  -4   0  102.31    5.60
  -4  -4   0  104.21    5.04
  -4   4   0  103.34    6.31
  -5  -4   0   97.98    4.86
  -5  -4   0   98.45    5.77
  -5   4   0  102.26    6.05
   0  -5   0    0.13    0.21
   0   5   0    0.56    0.26
  -1  -5   0    8.40    0.92
  -1   5   0    8.66    0.86
  -2  -5   0   16.10    1.33
  -2  -5   0   16.91    1.19
  -2  -5   0   17.72    1.53
  -2   5   0   20.29    1.41
  -3  -5   0    2.64    0.43
  -3  -5   0    2.53    0.51
  -3   5   0    1.67    0.50
  -3   5   0    1.69    0.33
  -4  -5   0   37.69    2.50
  -4  -5   0   39.01    2.18
  -4   5   0   31.74    2.58
  -5  -5   0    3.17    0.54
   0  -6   0  328.70   18.43
   0   6   0  315.47   17.17
  -1  -6   0  297.17   16.54
  -1   6   0  292.19   15.37
   1   6   0  271.04   15.44
  -2  -6   0  125.19    7.96
  -2   6   0  137.07    7.34
  -3  -6   0  308.57   18.00
  -3  -6   0  360.61   19.33
  -3   6   0  341.89   17.62
  -4  -6   0   31.87    2.23
  -4  -6   0   35.27    2.42
   0  -7   0    0.00    0.25
   0   7   0    0.08    0.18
  -1  -7   0  279.43   14.92
   1   7   0  257.84   13.97
  -1   7   0  226.38   13.71
  -2  -7   0  191.22   11.54
  -2   7   0  198.82   10.66
  -3  -7   0   12.67    1.26
  -3   7   0   11.47    0.94
  -4  -7   0  108.64    6.43
   0  -8   0   44.70    3.35
   0   8   0   50.88    3.22
  -1  -8   0   20.06    1.81
   1   8   0   20.63    1.76
  -1   8   0   20.08    1.65
  -2  -8   0    6.33    0.84
  -2   8   0    5.23    0.68
  -3  -8   0   15.16    1.32
   0   9   0   -0.08    0.18
  -1  -9   0   78.74    4.89
  -1   9   0   76.65    4.50
  -2  -9   0   96.15    6.00
  -2   9   0  104.33    5.50
  -6   0   1    5.21    0.70
  -6   0   1    4.78    0.61
  -6   0   1    5.90    0.74
  -5   0   1   65.27    3.98
  -5   0   1   67.28    4.30
  -5   0   1   62.20    3.76
  -4   0   1   46.22    2.87
  -4   0   1   42.35    2.64
  -4   0   1   45.64    3.06
  -3   0   1   55.27    3.38
  -3   0   1   53.43    3.18
  -2   0   1  330.87   24.58
  -1   0   1  814.64   59.17
   0   0   1  115.41    8.96
   1   0   1  432.87   33.73
   1   0   1  491.28   35.51
   2   0   1  392.89   30.24
  -3   0  -1   21.96    1.53
  -3   0  -1   17.92    1.56
  -3   0  -1   26.12    1.51
  -4   0  -1    4.15    0.59
  -4   0  -1    4.19    0.63
  -4   0  -1    3.89    0.65
  -5   0  -1  208.22   11.65
  -5   0  -1  203.34   10.50
  -5   0  -1  204.48   10.68
  -5   0  -1  196.35   11.19
  -6   0  -1    8.97    0.84
  -6  -1   1    3.46    0.58
  -6  -1   1    3.44    0.50
  -5  -1   1  396.45   19.91
  -5  -1   1  395.76   21.38
  -5  -1   1  390.58   22.01
  -5  -1   1  396.55   20.36
  -5   1   1  411.63   19.87
  -5   1   1  397.98   22.16
  -5   1   1  404.06   20.28
  -4  -1   1   59.63    3.67
  -4  -1   1   56.84    3.38
  -4  -1   1   55.00    2.99
  -4  -1   1   56.07    3.77
  -4   1   1   64.33    3.61
  -4   1   1   57.90    3.35
  -4   1   1   65.24    3.92
  -3  -1   1  284.70   21.05
  -3  -1   1  280.11   14.67
  -3  -1   1  275.17   13.67
  -3   1   1  265.45   14.62
  -3   1   1  264.37   13.91
  -3   1   1  281.68   15.24
  -2  -1   1  973.09   70.15
   2   1  -1  950.42   73.55
   1  -1  -1  486.23   34.84
   1  -1  -1  443.92   33.18
   1   1  -1  444.81   34.83
  -1   1   1  439.29   34.82
   0   1  -1  241.62   17.44
   0   1   1  209.99   17.46
  -1  -1  -1  905.96   69.22
   1   1   1 1000.00   73.02
  -2  -1  -1   64.88    5.33
  -2  -1  -1   67.33    5.49
   2   1   1   69.94    5.55
  -3  -1  -1   76.70    4.11
  -3  -1  -1   75.00    4.38
  -3  -1  -1   78.74    4.56
  -3   1  -1   74.86    4.35
  -3   1  -1   75.83    4.15
  -3   1  -1   75.86    4.14
  -3   1  -1   75.91    4.59
  -4  -1  -1  514.20   27.46
  -4  -1  -1  504.90   24.81
  -4  -1  -1  533.51   26.72
  -4   1  -1  500.94   25.14
  -4   1  -1  477.25   26.55
  -4   1  -1  495.99   27.57
  -4   1  -1  488.31   24.83
  -5  -1  -1   51.97    3.13
  -5  -1  -1   50.86    3.01
  -5  -1  -1   51.45    3.25
  -5  -1  -1   49.10    2.63
  -5   1  -1   38.77    2.87
  -6  -1  -1   96.59    4.80
  -6   1  -1   80.25    4.68
  -6   2   1   75.48    4.56
  -5  -2   1   71.95    4.34
  -5  -2   1   70.90    4.04
  -5  -2   1   67.28    3.55
  -5   2   1   71.37    4.55
  -5   2   1   67.65    4.09
  -4  -2   1  108.47    5.24
  -4  -2   1  115.53    6.34
  -4  -2   1  117.15    5.93
  -4   2   1  104.34    5.97
  -4   2   1  100.32    6.54
  -3  -2   1  361.30   17.64
  -3  -2   1  334.61   14.75
  -3  -2   1  295.77   25.04
  -3  -2   1  346.55   16.43
  -3   2   1  328.48   18.26
  -3   2   1  347.03   16.71
  -3   2   1  302.78   18.31
   2  -2  -1  271.69   21.18
  -2  -2   1  263.00   14.45
  -2   2   1  276.73   21.10
   2   2  -1  281.51   21.33
   1  -2  -1  598.75   44.89
  -1   2   1  567.82   44.91
   1   2  -1  585.36   44.94
   0  -2   1  838.02   60.47
   0  -2  -1  782.80   60.52
   0   2  -1  745.83   60.51
  -1  -2  -1  164.29   12.49
  -1   2  -1  159.46   12.51
   1   2   1  152.62   12.60
  -2  -2  -1  305.86   15.52
  -2  -2  -1  297.81   21.87
  -2   2  -1  276.38   22.71
  -3  -2  -1  375.86   19.46
  -3  -2  -1  324.36   27.55
  -3   2  -1  370.65   20.13
  -3   2  -1  386.75   18.18
  -3   2  -1  372.32   18.31
  -4  -2  -1   60.37    3.47
  -4  -2  -1   59.68    3.72
  -4  -2  -1   59.69    3.09
  -4   2  -1   57.88    3.45
  -4   2  -1   58.88    3.91
  -4   2  -1   56.27    3.44
  -5  -2  -1  324.96   16.56
  -5  -2  -1  334.32   17.80
  -5  -2  -1  322.80   14.85
  -5   2  -1  327.16   18.36
  -5   2  -1  334.71   16.53
  -6  -2  -1  124.44    6.46
  -5  -3   1   91.62    5.15
  -5  -3   1   91.12    4.63
  -5  -3   1   95.90    5.56
  -5   3   1   96.70    5.85
  -4  -3   1  122.44    7.54
  -4  -3   1  129.05    7.10
  -4  -3   1  141.41    6.41
  -4   3   1  138.89    7.26
  -4   3   1  137.20    8.00
  -3  -3   1   67.88    4.08
  -3  -3   1   61.17    3.38
  -3  -3   1   67.53    3.84
  -3   3   1   77.51    3.96
  -3   3   1   71.20    4.34
  -2  -3   1  275.15   14.65
  -2  -3   1  284.88   12.40
  -2   3   1  266.58   21.61
   1  -3  -1  327.07   22.81
  -1  -3   1  297.76   22.64
   1   3  -1  255.14   22.74
  -1   3   1  282.78   22.81
   0  -3   1  133.79   10.70
   0  -3  -1  134.29   10.78
   0   3   1  125.27   10.78
   0   3  -1  142.65   10.86
  -1  -3  -1  178.39   13.93
  -1   3  -1  173.43   13.94
   1   3   1  171.35   14.10
  -2  -3  -1   75.29    4.28
  -3  -3  -1   54.97    3.98
  -3  -3  -1   66.71    3.90
  -3  -3  -1   64.06    3.63
  -3   3  -1   70.33    3.70
  -3   3  -1   69.02    4.12
  -4  -3  -1   39.86    2.20
  -4  -3  -1   37.19    2.59
  -4  -3  -1   40.00    2.47
  -4   3  -1   34.93    2.74
  -4   3  -1   35.28    2.42
  -5  -3  -1    1.74    0.48
  -5  -3  -1    2.27    0.50
  -5  -3  -1    1.07    0.33
  -5   3  -1    2.37    0.58
  -5   3  -1    1.88    0.45
  -5  -4   1   28.38    2.03
  -5   4   1   27.90    2.20
  -4  -4   1   84.38    4.33
  -4  -4   1   82.62    5.10
  -4   4   1   90.20    5.45
  -3  -4   1   91.63    4.27
  -3  -4   1   83.25    5.24
  -3  -4   1   91.86    4.76
  -3  -4   1   89.43    5.01
  -3   4   1   71.64    5.18
  -2  -4   1   15.37    1.19
  -2  -4   1   15.37    0.98
  -2  -4   1   15.23    1.11
  -2   4   1   10.88    1.12
  -2   4   1   11.53    1.01
  -1  -4   1   81.17    4.45
   1   4  -1   77.62    7.03
  -1  -4  -1  272.70   21.62
  -2  -4  -1  133.53    6.21
  -2  -4  -1  130.43    7.81
  -2  -4  -1  130.70    7.34
  -2  -4  -1  138.51    6.94
  -2   4  -1  134.07    7.20
  -3  -4  -1   50.76    2.76
  -3  -4  -1   47.91    3.34
  -3  -4  -1   51.99    3.06
  -3  -4  -1   51.01    3.23
  -3   4  -1   54.78    3.07
  -3   4  -1   53.49    3.43
  -3   4  -1   50.82    2.96
  -4  -4  -1    1.00    0.33
  -4  -4  -1    1.38    0.40
  -4   4  -1    1.67    0.44
  -4   4  -1    1.47    0.51
  -5  -4  -1   66.14    3.35
  -5  -4  -1   64.37    3.97
  -5   4  -1   64.02    4.14
  -5  -5   1   61.84    3.76
  -5   5   1   64.11    3.95
  -4  -5   1  167.65    9.58
  -4   5   1  177.41   10.06
  -3  -5   1  115.08    6.97
  -3  -5   1  116.84    5.59
  -3  -5   1  113.10    6.53
  -3   5   1  115.06    6.21
  -3   5   1  110.46    6.79
  -2  -5   1  768.83   33.18
  -2  -5   1  746.90   41.86
  -2  -5   1  693.12   39.38
  -2   5   1  797.90   38.93
  -1  -5   1  168.77   10.14
  -1   5   1  178.26    9.42
   0  -5  -1  115.33    7.23
   0  -5   1  117.30    7.25
   0   5   1  130.72    6.83
   0   5  -1  123.06    6.78
  -1  -5  -1  334.96   17.85
  -1  -5  -1  310.32   14.03
  -1   5  -1  312.46   16.58
   1   5   1  296.70   16.67
  -2  -5  -1  148.96    6.72
  -2  -5  -1  136.09    7.88
  -2  -5  -1  143.09    8.47
  -2   5  -1  143.70    7.81
  -3  -5  -1  180.08    9.79
  -3  -5  -1  177.65    8.26
  -3  -5  -1  179.51   10.40
  -3   5  -1  169.79    9.40
  -4  -5  -1  344.71   14.91
  -4  -5  -1  323.06   17.66
  -4  -5  -1  332.01   18.67
  -4   5  -1  315.35   18.25
  -4  -6   1  118.32    6.99
  -4  -6   1  130.88    7.45
  -3  -6   1   41.47    2.67
  -3  -6   1   44.95    2.96
  -3   6   1   34.07    2.40
  -2  -6   1  198.96   11.94
  -2   6   1  207.27   11.06
  -1  -6   1   97.55    5.66
   1   6  -1   80.32    5.23
  -1   6   1   87.45    5.20
   0  -6  -1  104.04    6.35
   0  -6   1  101.61    6.34
   0   6  -1  100.32    5.92
   0   6   1  102.50    5.94
  -1  -6  -1   62.22    4.26
  -1   6  -1   67.36    4.00
   1   6   1   64.98    4.13
  -2  -6  -1  243.43   13.92
  -2  -6  -1  239.61   10.99
  -2   6  -1  233.88   12.83
  -3  -6  -1  107.32    6.43
  -3  -6  -1  104.88    5.11
  -3   6  -1   97.53    5.69
  -4  -6  -1   26.26    1.97
  -4  -7   1   22.51    1.66
  -3  -7   1   17.51    1.56
  -3   7   1   17.49    1.25
  -2  -7   1   93.15    6.17
  -2   7   1  102.46    5.69
  -1  -7   1    3.37    0.69
  -1   7   1    3.69    0.64
   1   7  -1    3.97    0.72
   0  -7  -1  105.47    6.71
   0  -7   1  109.32    6.72
   0   7  -1  103.06    6.23
   0   7   1  109.91    6.33
  -1  -7  -1  263.13   14.77
  -1   7  -1  241.76   13.61
   1   7   1  249.54   13.83
  -2  -7  -1   37.55    2.94
  -2   7  -1   42.15    2.69
  -3  -7  -1   36.89    2.72
  -3   7  -1   36.83    2.29
  -4  -7  -1   15.33    1.25
  -3  -8   1  222.87   12.80
  -2  -8   1    3.31    0.64
  -2   8   1    3.40    0.54
  -1  -8   1  236.27   13.33
  -1   8   1  216.06   12.31
   1   8  -1  229.08   12.53
   0  -8   1  160.05    9.27
   0  -8  -1  150.14    9.50
   0   8  -1  154.52    8.70
   0   8   1  151.70    8.71
  -1  -8  -1   12.42    1.39
   1   8   1   14.07    1.41
  -1   8  -1   13.88    1.27
  -2  -8  -1  169.56   10.40
  -2   8  -1  182.61    9.58
  -3  -8  -1  144.38    8.48
  -2  -9   1   23.42    1.75
  -2   9   1   22.94    1.51
  -1  -9   1   27.45    2.17
  -1   9   1   32.58    2.08
   0   9   1   16.25    1.35
   0   9  -1   16.14    1.35
  -1  -9  -1   85.34    5.46
  -1   9  -1   91.43    5.05
  -2  -9  -1   56.23    3.51
  -2   9  -1   53.14    3.23
  -6   0   2   62.72    3.51
  -6   0   2   56.31    3.65
  -5   0   2   17.72    1.55
  -5   0   2   17.04    1.35
  -5   0   2   17.55    1.62
  -4   0   2  679.17   36.04
  -4   0   2  677.72   33.55
  -4   0   2  676.14   37.70
  -4   0   2  678.91   34.22
  -4   0   2  716.69   37.38
  -3   0   2    5.59    0.58
  -3   0   2    4.88    0.65
  -3   0   2    5.28    0.66
  -2   0   2   71.83    5.67
   2   0  -2   69.38    5.65
   0   0   2    8.64    0.92
   1   0   2   87.18    6.48
  -1   0  -2   94.85    6.87
   1   0   2   72.94    6.80
   2   0   2  303.37   23.58
  -3   0  -2  194.58   10.28
  -3   0  -2  207.25   11.40
  -3   0  -2  207.86   11.03
  -4   0  -2  346.99   19.61
  -4   0  -2  360.67   17.80
  -4   0  -2  356.06   19.04
  -5   0  -2  353.24   19.72
  -5   0  -2  383.24   18.49
  -6   0  -2    0.71    0.27
  -6  -1   2   36.86    2.24
  -6   1   2   32.61    2.18
  -6   1   2   32.90    2.33
  -5  -1   2  102.69    5.56
  -5  -1   2  106.01    5.84
  -5  -1   2  102.12    5.94
  -5  -1   2  107.09    6.25
  -5   1   2   94.66    6.20
  -5   1   2   98.08    5.72
  -4  -1   2  426.10   20.82
  -4  -1   2  412.27   23.38
  -4  -1   2  432.12   23.13
  -4  -1   2  412.98   22.33
  -4   1   2  415.58   23.38
  -4   1   2  425.88   23.20
  -4   1   2  415.29   21.23
  -3  -1   2  176.45    8.83
  -3  -1   2  188.57   13.82
  -3  -1   2  185.29    9.50
  -3   1   2  173.86    9.89
  -3   1   2  162.11    9.95
  -3   1   2  163.81    9.02
  -2  -1   2  187.99   13.43
   2  -1  -2  181.55   13.79
   2   1  -2  176.17   13.86
   2   1  -2  162.77   13.80
   1  -1  -2  432.16   30.21
   1   1  -2  406.87   31.86
  -1   1   2  402.05   31.88
   0  -1  -2  814.86   58.10
   0   1  -2  697.30   57.95
   1   1   2  461.43   35.68
  -2  -1  -2  201.04   14.84
  -2  -1  -2  197.73   14.31
  -2   1  -2  198.01   14.89
  -2   1  -2  173.08   14.71
   2   1   2  175.77   15.02
  -3  -1  -2   16.79    1.23
  -3  -1  -2   16.54    1.24
  -3  -1  -2   14.44    1.10
  -3   1  -2   13.31    1.23
  -3   1  -2   12.90    1.11
  -3   1  -2   12.44    1.11
  -4  -1  -2   98.53    5.86
  -4  -1  -2   99.60    6.01
  -4  -1  -2   94.06    5.44
  -4   1  -2  104.02    6.09
  -4   1  -2  100.07    5.79
  -4   1  -2  104.25    5.52
  -5  -1  -2   78.60    4.38
  -5  -1  -2   74.11    3.85
  -5  -1  -2   76.79    4.67
  -5   1  -2   75.15    4.82
  -5   1  -2   76.21    4.37
  -6  -1  -2   96.65    4.99
  -6   1  -2   90.49    4.96
  -6  -2   2   78.10    4.29
  -6   2   2   73.00    4.54
  -5  -2   2   15.34    1.37
  -5  -2   2   13.88    1.22
  -5   2   2   15.35    1.47
  -5   2   2   15.97    1.36
  -4  -2   2   53.09    3.76
  -4  -2   2   52.76    2.96
  -4  -2   2   55.17    3.58
  -4  -2   2   56.41    3.37
  -4   2   2   64.21    3.90
  -4   2   2   64.85    3.56
  -3  -2   2  206.41    9.66
  -3  -2   2  191.37    8.63
  -3  -2   2  210.74   10.35
  -3  -2   2  183.58   15.06
  -3   2   2  184.78    9.82
  -3   2   2  182.53   10.74
  -3   2   2  170.22   10.78
   2  -2  -2  291.37   23.68
  -2  -2   2  324.47   16.16
  -2   2   2  299.93   23.65
   1   2  -2  634.08   50.79
  -1   2   2  685.47   50.88
   0  -2  -2  174.11   13.55
   0   2  -2  168.69   13.49
  -1   2  -2   28.53    2.46
  -1   2  -2   25.09    2.45
   1   2   2   25.71    2.63
  -2  -2  -2   93.07    6.98
  -2  -2  -2   85.70    4.83
  -2   2  -2   80.50    7.03
  -3  -2  -2  164.99    8.57
  -3  -2  -2  163.97    7.98
  -3   2  -2  147.41    8.87
  -3   2  -2  143.07    7.99
  -4  -2  -2   51.59    3.56
  -4  -2  -2   54.61    3.34
  -4   2  -2   58.46    3.77
  -4   2  -2   61.00    3.47
  -5  -2  -2   90.35    5.52
  -5  -2  -2   90.99    5.18
  -5  -2  -2   87.80    4.59
  -5   2  -2   98.12    5.77
  -5   2  -2   97.29    5.19
  -5  -3   2  213.76   11.86
  -5   3   2  217.59   12.37
  -4  -3   2   33.59    2.00
  -4  -3   2   37.83    2.30
  -4  -3   2   34.97    2.39
  -4   3   2   33.11    2.31
  -4   3   2   31.62    2.56
  -3  -3   2  247.17   12.09
  -3  -3   2  244.19   10.85
  -3  -3   2  255.30   12.95
  -3   3   2  220.93   13.42
  -3   3   2  227.78   12.24
  -2  -3   2  615.13   27.38
  -2  -3   2  629.52   32.62
  -1   3   2  313.57   23.75
   1   3  -2  288.57   23.65
   0  -3  -2  318.32   24.68
   0   3   2  302.74   24.74
   0   3  -2  323.69   24.69
  -1  -3  -2  633.97   47.12
  -1   3  -2  629.72   47.08
  -1   3  -2  563.86   47.15
  -2  -3  -2   94.58    7.85
  -2  -3  -2  102.64    5.53
  -2  -3  -2   94.80    5.89
  -2   3  -2  103.75    5.39
  -3  -3  -2  311.96   18.15
  -3  -3  -2  341.88   17.30
  -3  -3  -2  322.35   16.08
  -3   3  -2  314.48   16.15
  -3   3  -2  321.63   17.90
  -4  -3  -2  329.06   18.33
  -4  -3  -2  325.16   15.35
  -4  -3  -2  340.57   17.10
  -4   3  -2  349.76   17.15
  -4   3  -2  354.94   19.00
  -5  -3  -2    9.98    0.87
  -5  -3  -2   10.21    0.99
  -5  -3  -2   10.37    1.08
  -5   3  -2    9.73    0.96
  -5   3  -2   10.26    1.11
  -5  -4   2   37.53    2.54
  -5   4   2   38.28    2.75
  -4   4   2  124.29    7.53
  -3  -4   2  121.21    7.77
  -3  -4   2  130.16    6.28
  -3  -4   2  138.12    7.45
  -3   4   2  138.75    7.85
  -2  -4   2   25.13    1.70
  -2  -4   2   21.62    1.78
  -2   4   2   26.44    1.67
  -2   4   2   24.35    1.82
  -1  -4   2  568.33   29.55
  -1  -4   2  600.43   31.45
  -1   4   2  522.95   29.18
  -1   4  -2  174.42    9.34
  -2  -4  -2   67.15    3.66
  -2  -4  -2   66.19    3.85
  -2  -4  -2   54.54    5.50
  -2  -4  -2   67.07    3.28
  -2  -4  -2   65.41    4.13
  -2   4  -2   73.18    3.79
  -3  -4  -2  206.74   12.07
  -3  -4  -2  205.53   10.68
  -3  -4  -2  214.54    9.65
  -3  -4  -2  217.54   11.48
  -3   4  -2  202.51   11.07
  -3   4  -2  208.07   10.73
  -3   4  -2  209.23   11.86
  -4  -4  -2   60.79    3.57
  -4  -4  -2   56.47    3.18
  -4  -4  -2   59.51    3.80
  -4   4  -2   62.89    3.98
  -4   4  -2   61.81    3.59
  -5  -4  -2  174.60    9.95
  -5  -4  -2  181.22    9.29
  -5  -4  -2  188.07    8.41
  -5  -5   2   17.64    1.36
  -5   5   2   15.72    1.42
  -4  -5   2   85.64    5.09
  -4   5   2   85.01    5.34
  -3  -5   2  208.92   12.12
  -3  -5   2  207.47   11.41
  -3   5   2  210.34   11.01
  -3   5   2  205.42   11.87
  -2  -5   2  138.87    8.22
  -2  -5   2  143.54    8.80
  -2   5   2  164.47    8.21
  -1  -5   2  242.95   13.85
  -1   5   2  237.92   12.85
   0  -5   2    1.54    0.45
   0  -5  -2    1.27    0.41
  -1  -5  -2   14.65    1.37
   1   5   2   15.74    1.39
  -1   5  -2   15.13    1.24
  -2  -5  -2  126.74    7.60
  -2  -5  -2  123.52    5.99
  -2   5  -2  127.51    6.95
  -3  -5  -2   67.16    4.40
  -3  -5  -2   64.94    4.12
  -3  -5  -2   69.26    3.55
  -3   5  -2   72.19    3.95
  -3   5  -2   67.30    3.93
  -4  -5  -2   19.04    1.28
  -4  -5  -2   16.99    1.48
  -4  -5  -2   17.98    1.48
  -4   5  -2   16.62    1.51
  -5  -5  -2   22.28    1.37
  -4  -6   2  163.05    9.23
  -4  -6   2  152.22    8.71
  -3  -6   2   77.51    4.80
  -3  -6   2   83.69    5.18
  -3   6   2   81.58    4.57
  -2  -6   2  168.09   10.01
  -2   6   2  167.93    9.25
  -1  -6   2  152.38    8.99
  -1   6   2  154.01    8.34
   1   6  -2  141.82    8.46
   0  -6  -2  177.96   10.57
   0  -6   2  182.22   10.60
   0   6   2  184.42    9.94
   0   6  -2  171.77    9.83
  -1  -6  -2  193.16   11.55
  -1   6  -2  194.08   10.69
   1   6   2  199.25   10.87
  -2  -6  -2  481.60   21.41
  -2  -6  -2  488.25   27.12
  -2   6  -2  468.16   25.08
  -3  -6  -2    7.49    0.75
  -3  -6  -2    7.17    0.94
  -4  -6  -2   49.77    3.33
  -4  -6  -2   51.12    2.71
  -4  -7   2   55.88    3.49
  -3  -7   2   61.81    3.99
  -3   7   2   58.07    3.42
  -2  -7   2  254.12   15.16
  -2   7   2  268.66   14.09
  -1  -7   2   80.48    5.48
  -1   7   2   85.61    5.12
   1   7  -2   89.38    5.25
   0  -7  -2  203.81   11.77
   0  -7   2  196.59   11.64
   0   7   2  195.22   10.95
   0   7  -2  192.17   10.87
  -1  -7  -2   94.66    6.13
   1   7   2   91.78    5.77
  -1   7  -2   98.71    5.65
  -2  -7  -2   24.02    2.05
  -2   7  -2   24.37    1.80
  -3  -7  -2   90.87    5.79
  -3   7  -2   94.65    5.15
  -3  -8   2   24.03    1.82
  -2  -8   2   76.10    4.86
  -2   8   2   75.16    4.43
  -1  -8   2   49.54    3.48
  -1   8   2   49.82    3.24
   0  -8   2   59.31    3.96
   0   8   2   57.46    3.79
   0   8  -2   60.48    3.79
  -1  -8  -2   52.30    3.73
   1   8   2   52.17    3.55
  -1   8  -2   56.70    3.43
  -2  -8  -2   50.98    3.57
  -2   8  -2   54.94    3.28
  -3  -8  -2   15.45    1.33
  -1  -9   2   45.28    3.17
  -1   9   2   52.13    3.02
   0   9  -2   34.85    2.28
   0   9   2   32.56    2.24
  -1  -9  -2  116.94    7.52
  -1   9  -2  136.92    7.03
  -6   0   3  201.04   10.39
  -5   0   3  198.22   11.75
  -5   0   3  211.35   10.94
  -5   0   3  207.10   11.93
  -4   0   3   46.80    3.14
  -4   0   3   42.29    2.84
  -4   0   3   45.61    2.93
  -4   0   3   46.71    3.19
  -3   0   3  820.70   41.37
  -3   0   3  822.16   42.81
  -3   0   3  731.01   43.20
  -2   0   3   54.95    4.47
   2   0  -3   53.28    4.63
  -1   0   3    9.69    0.87
  -1   0   3    8.09    0.98
   0   0  -3  994.99   76.40
  -1   0  -3  128.99   10.08
   1   0   3  120.82    9.36
  -2   0  -3  382.58   20.18
  -3   0  -3  233.05   12.63
  -3   0  -3  213.49   11.36
  -3   0  -3  227.97   12.21
  -4   0  -3  146.13    7.72
  -4   0  -3  144.02    8.21
  -5   0  -3  139.93    7.23
  -5   0  -3  130.56    7.67
  -6  -1   3   48.22    2.73
  -6   1   3   41.13    2.86
  -5  -1   3   16.80    1.29
  -5  -1   3   17.93    1.51
  -5  -1   3   17.97    1.58
  -5  -1   3   17.79    1.42
  -5   1   3   13.70    1.36
  -5   1   3   14.15    1.47
  -5   1   3   14.77    1.48
  -4  -1   3  270.30   14.37
  -4  -1   3  259.09   13.81
  -4  -1   3  264.96   14.58
  -4  -1   3  253.30   12.84
  -4   1   3  244.70   13.21
  -4   1   3  250.62   14.41
  -4   1   3  241.87   14.52
  -3  -1   3  291.01   14.85
  -3  -1   3  292.44   15.95
  -3  -1   3  294.57   16.53
  -3  -1   3  295.22   22.77
  -3   1   3  312.68   16.63
  -3   1   3  316.65   15.23
  -3   1   3  296.03   16.77
  -2  -1   3  124.63    9.44
   2  -1  -3  133.31    9.89
  -2  -1   3  116.46    6.64
  -2   1   3  111.53    9.58
   1   1  -3   10.08    1.15
  -1   1   3    9.04    1.11
   0  -1  -3  678.32   50.75
   0   1  -3  635.45   50.60
  -1  -1  -3  338.73   25.68
  -1   1  -3  317.36   25.69
  -2  -1  -3   21.94    1.55
  -2   1  -3   20.94    2.16
  -2   1  -3   26.71    1.59
  -3  -1  -3  230.46   12.19
  -3  -1  -3  240.28   13.09
  -3   1  -3  246.74   13.53
  -3   1  -3  250.50   13.08
  -4  -1  -3   25.10    1.86
  -4  -1  -3   21.70    1.67
  -4   1  -3   22.97    1.89
  -4   1  -3   22.05    1.74
  -4   1  -3   22.78    1.72
  -5  -1  -3   78.30    4.80
  -5  -1  -3   78.59    3.99
  -5  -1  -3   79.53    4.50
  -5   1  -3   79.98    4.52
  -6   2   3   73.17    4.43
  -5  -2   3   13.25    1.39
  -5  -2   3   13.97    1.30
  -5  -2   3   13.12    1.33
  -5   2   3   15.78    1.33
  -5   2   3   17.18    1.53
  -4  -2   3  355.82   19.02
  -4  -2   3  354.47   17.70
  -4  -2   3  355.33   19.94
  -4   2   3  357.15   19.81
  -4   2   3  366.61   19.97
  -4   2   3  340.37   18.05
  -3  -2   3  199.03   10.54
  -3  -2   3  202.54   11.31
  -3   2   3  216.79   10.81
  -3   2   3  215.11   11.85
  -3   2   3  212.87   11.95
  -2  -2   3  356.99   17.08
  -2   2   3  274.46   24.95
  -2   2   3  334.16   16.18
   1  -2  -3  658.02   50.48
   1   2  -3  776.32   53.54
  -1   2   3  645.74   53.46
   0   2   3  209.61   16.00
   0   2  -3  192.64   15.79
  -1  -2  -3  270.53   20.08
  -1  -2  -3  304.53   21.47
   1   2   3  255.60   21.54
  -1   2  -3  259.15   21.34
  -2  -2  -3  336.19   26.16
  -2  -2  -3  353.00   18.67
  -2   2  -3  368.33   18.66
  -3  -2  -3  157.35    8.60
  -3  -2  -3  154.27    7.97
  -3  -2  -3  133.17    8.83
  -3   2  -3  165.97    8.91
  -3   2  -3  155.44    8.48
  -3   2  -3  159.55    8.07
  -4  -2  -3  280.29   15.30
  -4  -2  -3  290.86   14.26
  -4   2  -3  273.83   15.80
  -4   2  -3  279.10   14.33
  -5  -2  -3  160.58    7.54
  -5  -2  -3  162.90    9.04
  -5  -2  -3  163.85    8.43
  -5   2  -3  155.50    8.42
  -5  -3   3  100.74    5.69
  -5   3   3   92.60    5.95
  -4  -3   3  182.74   10.34
  -4   3   3  190.86   10.88
  -3  -3   3   36.90    2.26
  -3   3   3   31.53    2.18
  -3   3   3   30.47    2.40
  -2  -3   3  267.16   12.62
  -2  -3   3  239.35   13.29
  -2   3   3  217.95   12.31
  -2   3   3  211.92   13.04
  -1  -3   3   79.45    4.00
   1   3  -3   59.60    5.95
   0   3   3  332.53   25.65
   0   3  -3  313.64   25.36
  -1  -3  -3  108.54    8.95
   1   3   3   99.28    9.07
  -1   3  -3  110.95    8.84
  -2  -3  -3   84.94    4.82
  -2  -3  -3   99.64    5.24
  -2  -3  -3   96.30    5.51
  -2   3  -3   89.24    5.39
  -2   3  -3   90.03    5.11
  -3  -3  -3   51.75    2.97
  -3  -3  -3   50.76    3.18
  -3  -3  -3   50.75    3.27
  -3   3  -3   49.23    3.04
  -3   3  -3   48.93    3.29
  -4  -3  -3  154.84    8.58
  -4  -3  -3  155.69    7.97
  -4   3  -3  149.49    8.88
  -4   3  -3  143.39    8.03
  -5  -3  -3   62.62    3.65
  -5  -3  -3   63.06    3.29
  -5  -3  -3   62.19    3.93
  -5   3  -3   66.53    3.69
  -5  -4   3   39.06    2.66
  -5   4   3   41.80    2.89
  -4  -4   3   37.13    2.69
  -4   4   3   43.84    3.06
  -3  -4   3  242.84   13.38
  -3  -4   3  243.33   14.13
  -3   4   3  253.21   14.01
  -2  -4   3  325.47   16.72
  -2  -4   3  304.74   17.68
  -2   4   3  305.59   17.35
  -2   4   3  313.85   16.44
  -1  -4   3  527.80   27.80
  -1  -4   3  520.74   29.53
  -1   4   3  538.17   27.51
   0  -4  -3  304.20   17.09
   0  -4   3  307.64   17.08
   0   4   3  319.46   15.98
   0   4  -3  274.75   15.83
  -1  -4  -3   10.35    1.08
  -1   4  -3   14.11    1.04
  -2  -4  -3  122.53    6.92
  -2  -4  -3  126.17    7.43
  -2   4  -3  124.86    6.82
  -3  -4  -3   50.30    3.00
  -3  -4  -3   51.55    3.39
  -3  -4  -3   53.86    3.26
  -3   4  -3   49.71    3.08
  -3   4  -3   49.03    3.34
  -3   4  -3   48.58    3.00
  -4  -4  -3  259.30   11.40
  -4  -4  -3  240.15   12.56
  -4  -4  -3  247.00   13.51
  -4  -4  -3  227.29   14.13
  -4   4  -3  262.35   12.73
  -5  -4  -3  164.71    7.49
  -5  -4  -3  159.97    8.91
  -5  -4  -3  156.73    8.26
  -5   4  -3  164.16    8.28
  -5   5   3   81.74    4.98
  -4  -5   3   10.25    1.09
  -4   5   3   12.46    1.29
  -3  -5   3  257.43   13.14
  -3  -5   3  264.65   13.95
  -3   5   3  216.72   13.58
  -3   5   3  222.21   12.66
  -2  -5   3   51.49    3.41
  -2  -5   3   54.42    3.21
  -2   5   3   45.35    3.09
  -1  -5   3   21.27    1.74
  -1   5   3   20.55    1.58
   0  -5  -3  265.33   15.39
   0  -5   3  270.61   15.38
   0   5  -3  261.89   14.29
   0   5   3  274.48   14.37
  -1  -5  -3  268.74   14.16
   1   5   3  230.68   13.16
  -1   5  -3  231.47   13.00
  -2  -5  -3  104.28    5.09
  -2  -5  -3  105.32    6.46
  -2   5  -3  104.56    5.88
  -3  -5  -3  195.79    8.68
  -3  -5  -3  190.87   10.24
  -3  -5  -3  207.00   11.00
  -3   5  -3  166.48    9.58
  -3   5  -3  167.40    9.91
  -4  -5  -3   29.29    2.16
  -4  -5  -3   31.27    2.27
  -4  -5  -3   30.59    1.86
  -4   5  -3   32.54    2.09
  -4  -6   3   40.69    2.69
  -4  -6   3   37.84    2.54
  -3  -6   3  156.54    8.85
  -3  -6   3  162.46    9.46
  -3   6   3  156.70    8.53
  -2  -6   3  104.88    6.30
  -2  -6   3  104.11    6.79
  -2   6   3  123.09    6.40
  -1  -6   3   28.90    2.36
  -1   6   3   31.80    2.22
   0  -6  -3   73.71    5.18
   0  -6   3   74.66    5.13
   0   6  -3   84.43    4.84
   0   6   3   88.47    4.94
  -1  -6  -3  138.58    8.07
   1   6   3  128.31    7.58
  -1   6  -3  127.01    7.39
  -2  -6  -3   80.40    5.23
  -2  -6  -3   78.03    4.06
  -2   6  -3   85.27    4.80
  -3  -6  -3  222.62   12.56
  -3  -6  -3  205.55    9.86
  -3   6  -3  213.48   11.43
  -3   6  -3  216.49   11.01
  -4  -6  -3   27.73    1.65
  -4  -6  -3   27.79    2.04
  -3  -7   3  138.85    8.30
  -2  -7   3   65.67    4.46
  -2   7   3   69.60    4.15
  -1  -7   3  308.79   17.32
  -1   7   3  290.43   16.08
   0   7  -3   23.49    1.87
   0   7   3   23.10    1.89
  -1  -7  -3   37.96    2.71
  -1   7  -3   31.44    2.35
   1   7   3   31.04    2.47
  -2  -7  -3   72.98    4.87
  -2   7  -3   77.39    4.24
  -2   7  -3   74.39    4.49
  -3  -7  -3   62.98    4.17
  -3   7  -3   64.54    3.64
  -3  -8   3   44.49    2.91
  -2  -8   3   39.70    2.72
  -2   8   3   35.70    2.40
  -1  -8   3  110.36    7.00
  -1   8   3  118.64    6.59
   0   8  -3    8.64    0.98
   0   8   3    9.86    1.07
  -1  -8  -3  194.91   11.48
  -1   8  -3  197.30   10.56
   1   8   3  187.77   10.70
  -2  -8  -3  160.19    9.93
  -2   8  -3  176.19    9.19
  -3  -8  -3    2.11    0.48
  -1  -9   3   33.01    2.51
  -1   9   3   41.75    2.39
   0   9   3    2.01    0.46
   0   9  -3    1.64    0.43
  -1   9  -3   95.89    5.40
  -5   0   4   16.78    1.49
  -5   0   4   16.01    1.52
  -5   0   4   17.75    1.64
  -4   0   4    0.60    0.33
  -4   0   4    0.63    0.35
  -3   0   4   13.57    1.16
  -3   0   4   13.68    1.09
  -3   0   4   13.15    1.25
  -3   0   4   13.92    1.27
  -2   0   4  409.41   27.62
  -2   0   4  338.01   19.67
  -1   0   4  311.20   22.14
   1   0  -4  293.73   23.78
   0   0   4   27.75    2.66
   1   0   4   16.13    1.83
  -2   0  -4    5.91    0.64
  -2   0  -4    6.07    0.62
  -3   0  -4    4.75    0.62
  -3   0  -4    4.83    0.65
  -3   0  -4    4.46    0.59
  -4   0  -4  378.12   18.95
  -4   0  -4  376.88   20.33
  -5   0  -4   14.63    1.20
  -5   0  -4   12.52    1.22
  -5  -1   4  306.36   17.54
  -5  -1   4  331.59   16.83
  -5  -1   4  328.23   18.49
  -5   1   4  323.37   16.78
  -5   1   4  343.23   18.51
  -5   1   4  330.17   18.31
  -4  -1   4  308.77   18.21
  -4  -1   4  288.34   17.24
  -4  -1   4  309.87   17.90
  -4   1   4  352.42   18.15
  -4   1   4  337.15   18.28
  -4   1   4  338.18   16.58
  -3  -1   4   72.71    4.27
  -3  -1   4   69.73    6.30
  -3  -1   4   71.67    4.47
  -3   1   4   76.04    4.61
  -3   1   4   76.57    4.21
  -3   1   4   72.28    4.60
  -2  -1   4  378.96   19.16
  -2  -1   4  388.09   26.85
  -2   1   4  319.12   18.07
  -1   1   4  117.65    9.60
   0  -1  -4  595.69   46.89
   0   1  -4  610.86   46.80
  -1  -1  -4  630.08   48.91
  -2  -1  -4   97.38    6.18
  -2  -1  -4  108.14    5.95
  -2   1  -4  111.47    5.56
  -3  -1  -4  169.96    8.96
  -3  -1  -4  171.65   10.03
  -3  -1  -4  179.25    9.66
  -3   1  -4  171.03    9.02
  -3   1  -4  177.58    9.62
  -4  -1  -4  168.79    9.46
  -4  -1  -4  175.70    8.84
  -4   1  -4  162.40    8.85
  -4   1  -4  165.03    9.41
  -5  -1  -4   66.42    4.20
  -5  -1  -4   71.00    3.95
  -5   1  -4   67.99    3.95
  -5  -2   4  145.78    8.35
  -5  -2   4  133.94    7.84
  -5  -2   4  140.50    7.61
  -5   2   4  137.82    7.55
  -5   2   4  138.72    8.28
  -4  -2   4  106.68    6.18
  -4  -2   4  102.47    5.76
  -4   2   4   92.83    6.09
  -4   2   4   91.59    6.08
  -3  -2   4  639.81   31.98
  -3   2   4  594.75   30.23
  -3   2   4  561.22   33.39
  -3   2   4  630.95   33.21
  -2   2   4   86.64    5.22
  -2   2   4   86.01    4.77
  -2   2   4   82.85    5.16
  -2   2   4   89.67    4.72
   0   2   4  344.08   27.16
  -1  -2  -4  100.33    7.58
  -1  -2  -4   82.12    4.84
   1   2   4   78.94    7.61
  -2  -2  -4  318.70   15.99
  -2  -2  -4  315.99   16.92
  -2  -2  -4  267.45   14.80
  -2   2  -4  295.89   15.73
  -3  -2  -4  255.49   12.71
  -3  -2  -4  247.06   14.31
  -3  -2  -4  268.09   13.73
  -3   2  -4  244.14   13.60
  -3   2  -4  243.64   12.79
  -4  -2  -4   79.36    4.52
  -4  -2  -4   80.09    4.89
  -4   2  -4   80.67    4.63
  -5  -2  -4   83.09    5.05
  -5  -2  -4   84.66    4.70
  -5  -2  -4   82.53    4.21
  -5   2  -4   89.69    4.76
  -5  -3   4   21.91    1.69
  -5  -3   4   22.29    1.72
  -5  -3   4   20.27    1.73
  -5   3   4   20.19    1.80
  -4  -3   4   38.27    2.60
  -4   3   4   38.36    2.91
  -3  -3   4  345.12   18.54
  -3  -3   4  337.16   19.55
  -3   3   4  357.28   19.39
  -2  -3   4   48.57    3.54
  -2  -3   4   54.22    3.41
  -2   3   4   63.91    3.38
  -2   3   4   59.47    3.70
  -1  -3   4  403.39   22.36
  -1  -3   4  404.67   21.04
  -1   3   4  407.40   22.39
  -1   3   4  377.81   20.79
  -1  -3  -4  139.74    7.94
  -1  -3  -4  161.06    8.59
  -1   3  -4  140.44    7.94
  -2  -3  -4   64.97    3.79
  -2  -3  -4   65.18    4.00
  -2   3  -4   60.69    3.70
  -3  -3  -4  202.51   10.86
  -3  -3  -4  210.20   11.71
  -3  -3  -4  209.70   12.31
  -3   3  -4  233.15   11.10
  -4  -3  -4   25.59    1.75
  -4  -3  -4   22.10    1.81
  -4  -3  -4   24.64    1.90
  -4   3  -4   21.38    1.76
  -5  -3  -4  196.71   10.14
  -5  -3  -4  207.49    9.18
  -5  -3  -4  195.67   10.92
  -5   3  -4  198.03   10.19
  -5  -4   4   71.09    4.63
  -5  -4   4   73.82    4.44
  -5   4   4   80.95    4.78
  -4  -4   4   91.59    5.49
  -4   4   4   94.67    5.91
  -3  -4   4   62.77    4.06
  -3  -4   4   62.00    4.25
  -3   4   4   75.52    4.52
  -2  -4   4  348.32   16.90
  -2  -4   4  319.94   17.81
  -2   4   4  276.41   17.40
  -2   4   4  307.91   16.54
  -1  -4   4  179.99    9.79
  -1   4   4  171.35    9.11
  -1   4   4  148.44    9.43
   0  -4   4   57.14    3.75
   0  -4  -4   55.48    3.77
   0   4   4   63.37    3.61
   0   4  -4   56.13    3.44
  -1  -4  -4  166.35    9.09
  -1   4  -4  141.83    8.29
   1   4   4  151.37    8.55
  -2  -4  -4  162.66    9.30
  -2  -4  -4  171.77    9.99
  -2   4  -4  176.15    9.28
  -3  -4  -4  193.15   10.87
  -3  -4  -4  194.76   11.52
  -3   4  -4  203.32   10.28
  -4  -4  -4   93.68    5.25
  -4  -4  -4   98.70    5.96
  -4  -4  -4   99.29    5.73
  -4  -4  -4  102.13    4.85
  -4   4  -4   92.05    5.41
  -5  -4  -4   18.57    1.20
  -5   4  -4   20.02    1.36
  -5   5   4  111.87    6.55
  -4  -5   4  166.67    9.28
  -4   5   4  166.49    9.76
  -3  -5   4  108.85    6.54
  -3  -5   4  104.46    6.16
  -3   5   4  106.03    6.51
  -3   5   4  103.56    5.83
  -2  -5   4  381.45   20.60
  -2  -5   4  386.68   21.91
  -2   5   4  354.19   21.33
  -2   5   4  422.39   20.42
  -1  -5   4  166.66    9.96
  -1   5   4  169.74    9.28
   0  -5  -4   20.19    1.77
   0  -5   4   19.67    1.70
   0   5  -4   18.82    1.54
   0   5   4   22.14    1.70
  -1  -5  -4  250.60   14.55
  -1   5  -4  247.45   13.39
   1   5   4  253.21   13.66
  -2  -5  -4  207.77    9.74
  -2  -5  -4  223.10   12.49
  -2   5  -4  206.12   11.47
  -3  -5  -4   92.82    5.72
  -3  -5  -4   81.53    5.23
  -3  -5  -4   91.60    4.53
  -3   5  -4   95.36    5.13
  -4  -5  -4  140.69    8.17
  -4  -5  -4  143.42    8.62
  -4  -5  -4  155.84    6.95
  -4   5  -4  147.75    7.72
  -4  -6   4   27.81    2.01
  -3  -6   4   48.92    3.35
  -3   6   4   48.65    2.92
  -2  -6   4  182.19   10.92
  -2   6   4  186.89   10.13
  -1  -6   4  100.68    5.90
  -1   6   4   82.54    5.36
   0  -6  -4  147.79    8.82
   0  -6   4  140.51    8.69
   0   6   4  146.85    8.24
   0   6  -4  143.76    8.11
  -1  -6  -4   53.04    3.61
  -1   6  -4   49.21    3.21
   1   6   4   46.92    3.35
  -2  -6  -4    1.56    0.53
  -2   6  -4    1.99    0.48
  -3  -6  -4   27.69    1.81
  -3  -6  -4   32.70    2.41
  -3   6  -4   35.06    2.20
  -4  -6  -4   74.61    4.45
  -4  -6  -4   75.99    3.58
  -4   6  -4   66.05    3.94
  -3  -7   4   26.83    2.01
  -2  -7   4   49.13    3.53
  -2   7   4   54.81    3.32
  -1  -7   4   14.15    1.51
  -1   7   4   19.26    1.53
   0  -7  -4   74.03    5.15
   0  -7   4   72.30    5.06
   0   7  -4   83.83    4.80
   0   7   4   84.16    4.88
  -1  -7  -4   85.23    5.17
  -1   7  -4   74.64    4.66
   1   7   4   69.85    4.70
  -2  -7  -4  147.26    9.07
  -2   7  -4  158.41    7.95
  -2   7  -4  146.06    8.34
  -3  -7  -4   87.13    5.39
  -2  -8   4   71.17    4.62
  -2   8   4   75.72    4.26
  -1  -8   4   89.56    5.50
  -1   8   4   84.29    5.09
   0   8  -4  235.43   12.52
   0   8   4  224.33   12.48
  -1  -8  -4   10.07    1.20
  -1   8  -4   12.82    1.15
   1   8   4   10.93    1.17
  -2  -8  -4   54.21    3.62
  -2   8  -4   54.94    3.29
  -1   9   4   20.10    1.48
   0   9   4   41.30    2.64
  -5   0   5    0.85    0.43
  -5   0   5    2.06    0.55
  -4   0   5  622.34   31.60
  -4   0   5  604.30   34.87
  -4   0   5  662.74   34.51
  -3   0   5  360.47   18.76
  -3   0   5  353.05   17.88
  -3   0   5  348.31   19.76
  -3   0   5  349.06   19.54
  -2   0   5    7.14    0.72
  -2   0   5    7.53    0.80
  -2   0   5    7.13    0.75
  -2   0   5    7.31    0.78
  -2   0  -5  385.78   22.01
  -2   0  -5  372.69   19.42
  -2   0  -5  421.40   20.93
  -3   0  -5  424.96   22.48
  -3   0  -5  413.15   23.63
  -3   0  -5  424.49   20.96
  -4   0  -5    7.85    0.89
  -4   0  -5    7.98    0.99
  -5   0  -5  101.06    5.25
  -5   0  -5   92.33    5.56
  -5  -1   5  101.14    5.78
  -5  -1   5   98.72    6.30
  -5   1   5  105.02    6.34
  -5   1   5  104.05    6.28
  -5   1   5  103.86    5.76
  -4  -1   5   82.46    5.25
  -4  -1   5   81.96    4.76
  -4  -1   5   82.02    4.82
  -4   1   5   79.06    5.22
  -4   1   5   78.93    4.70
  -4   1   5   80.19    5.17
  -3  -1   5  129.93    6.70
  -3  -1   5  119.99    6.96
  -3   1   5  111.52    6.99
  -3   1   5  109.14    6.32
  -3   1   5  115.61    7.07
  -2  -1   5  127.85    8.48
  -2  -1   5  156.72    8.07
  -2  -1   5  132.87    8.30
  -2   1   5  145.38    8.49
  -2   1   5  150.75    7.63
  -2   1   5  150.88    8.48
  -2   1   5  161.20    8.48
  -2   1   5  148.48    7.86
  -1  -1  -5  456.10   25.45
  -2  -1  -5   23.01    1.54
  -2  -1  -5   24.33    1.72
  -2  -1  -5   25.75    1.71
  -2   1  -5   18.96    1.50
  -3  -1  -5   68.99    4.40
  -3  -1  -5   67.51    3.96
  -3  -1  -5   62.38    4.23
  -3   1  -5   70.21    4.33
  -3   1  -5   74.02    4.08
  -3   1  -5   74.59    4.32
  -4  -1  -5   76.31    4.27
  -4  -1  -5   74.80    4.60
  -4   1  -5   75.06    4.30
  -4   1  -5   70.14    4.51
  -5  -1  -5   70.58    3.95
  -5  -1  -5   64.94    4.22
  -5   1  -5   76.68    4.02
  -5  -2   5   92.16    5.57
  -5  -2   5   95.92    5.46
  -5  -2   5  101.10    6.03
  -5   2   5   98.23    5.98
  -4  -2   5   52.58    3.99
  -4  -2   5   50.23    3.65
  -4   2   5   66.29    4.11
  -4   2   5   65.77    4.14
  -4   2   5   63.68    3.66
  -3  -2   5   31.97    2.34
  -3  -2   5   29.41    2.41
  -3   2   5   36.58    2.32
  -3   2   5   39.37    2.70
  -3   2   5   38.57    2.66
  -2  -2   5   67.12    3.66
  -2  -2   5   60.18    3.84
  -2   2   5   59.40    3.87
  -2   2   5   58.71    3.52
  -2   2   5   62.82    3.89
  -2   2   5   54.59    3.79
  -1  -2   5  290.27   15.53
  -1   2   5  275.85   15.54
  -1   2   5  253.02   14.39
   0   2   5  169.32    9.94
  -1  -2  -5   48.23    3.18
  -1  -2  -5   56.29    3.51
  -1   2  -5   58.85    3.27
  -2  -2  -5   90.96    5.19
  -2  -2  -5   87.40    5.44
  -3  -2  -5  118.14    7.35
  -3  -2  -5  122.93    7.09
  -3  -2  -5  115.34    6.50
  -3   2  -5  131.28    6.71
  -3   2  -5  128.79    7.06
  -4  -2  -5  114.76    7.08
  -4  -2  -5  122.30    6.94
  -4  -2  -5  126.39    6.44
  -4   2  -5  122.28    6.56
  -4   2  -5  111.19    6.79
  -5  -2  -5    7.72    0.69
  -5  -2  -5    6.92    0.81
  -5  -2  -5    6.70    0.72
  -5   2  -5    5.65    0.69
  -5  -3   5  295.87   17.09
  -5  -3   5  304.54   15.56
  -5   3   5  313.37   17.07
  -4  -3   5  307.73   16.65
  -4   3   5  308.20   17.45
  -3  -3   5   94.58    5.74
  -3  -3   5   98.44    6.06
  -3   3   5  103.17    6.26
  -2  -3   5  523.05   26.95
  -2  -3   5  481.45   28.50
  -2   3   5  511.44   27.98
  -2   3   5  487.73   28.53
  -2   3   5  542.89   26.57
  -1  -3   5  162.87    9.96
  -1   3   5  186.21   10.08
  -1   3   5  159.27    9.68
  -1   3   5  177.15    9.32
   0  -3  -5  325.98   18.56
   0  -3   5  351.75   18.65
   0   3   5  334.62   17.36
   0   3  -5  300.53   17.28
   1  -3   5  322.10   19.62
  -1  -3  -5  363.66   19.62
  -1  -3  -5  345.94   18.38
   1   3   5  346.69   18.41
  -1   3  -5  354.94   18.26
  -2  -3  -5  156.94    8.65
  -2  -3  -5  152.79    9.14
  -2   3  -5  157.76    8.56
  -3  -3  -5  227.47   12.54
  -3  -3  -5  229.18   11.96
  -3   3  -5  191.09   11.11
  -4  -3  -5  333.30   19.46
  -4  -3  -5  350.60   18.56
  -4  -3  -5  330.27   17.17
  -4   3  -5  361.46   17.39
  -5  -3  -5   19.90    1.22
  -5   3  -5   18.15    1.34
  -5  -4   5    1.24    0.41
  -5  -4   5    1.56    0.43
  -5   4   5    2.05    0.51
  -4  -4   5  147.87    8.87
  -4   4   5  172.58    9.57
  -3  -4   5   89.17    5.24
  -3  -4   5   87.04    4.93
  -3   4   5   73.32    4.58
  -3   4   5   79.72    5.31
  -2  -4   5  252.70   14.80
  -2   4   5  254.76   14.62
  -2   4   5  264.89   13.79
  -1  -4   5  205.39   10.64
  -1   4   5  159.69   10.22
  -1   4   5  177.01    9.88
   0  -4   5  396.14   21.27
   0  -4  -5  380.02   21.29
   0   4   5  369.09   19.83
   0   4  -5  353.78   19.76
  -1  -4  -5   52.48    3.44
   1   4   5   47.94    3.30
  -1   4  -5   49.42    3.16
  -2  -4  -5  185.66   10.64
  -2  -4  -5  168.87    9.89
  -2   4  -5  187.00    9.89
  -3  -4  -5  126.87    7.23
  -3  -4  -5  122.09    6.77
  -3   4  -5  102.27    6.33
  -4  -4  -5   61.56    3.87
  -4  -4  -5   59.93    3.99
  -4  -4  -5   64.95    3.29
  -4   4  -5   64.02    3.71
  -4  -5   5   32.94    2.38
  -4   5   5   32.82    2.48
  -3  -5   5   11.88    1.16
  -3   5   5    9.19    0.88
  -3   5   5    9.17    1.16
  -2  -5   5    5.64    0.79
  -2   5   5    5.72    0.74
  -2   5   5    4.79    0.81
  -1  -5   5   29.46    2.16
  -1   5   5   23.35    1.94
   0  -5   5   59.65    3.97
   0  -5  -5   58.47    4.00
   0   5   5   59.19    3.77
   0   5  -5   57.31    3.69
  -1  -5  -5   17.43    1.67
  -1   5  -5   18.10    1.51
   1   5   5   17.54    1.63
  -2  -5  -5  103.38    5.10
  -2  -5  -5  110.44    6.65
  -2   5  -5  102.57    6.04
  -3  -5  -5   65.37    3.40
  -3  -5  -5   65.62    4.34
  -4  -5  -5    2.27    0.48
  -4  -5  -5    2.86    0.44
  -4   5  -5    3.60    0.54
  -4  -6   5  122.86    7.21
  -3  -6   5  251.43   14.52
  -2  -6   5    5.57    0.80
  -1  -6   5  228.30   13.24
  -1   6   5  224.23   12.37
   0  -6   5   45.29    3.42
   0  -6  -5   44.98    3.46
   0   6   5   58.17    3.41
  -1  -6  -5   49.60    3.50
  -1   6  -5   47.11    3.17
   1   6   5   45.38    3.26
  -2  -6  -5  243.64   13.84
  -2   6  -5  228.08   12.73
  -3  -6  -5  111.38    6.33
  -3  -6  -5   91.43    4.84
  -3   6  -5  103.54    5.58
  -3  -7   5   29.65    2.15
  -2  -7   5  242.51   14.90
  -2   7   5  275.05   13.88
  -1  -7   5   18.21    1.68
  -1   7   5   18.52    1.56
   0  -7   5   37.37    2.85
   0   7  -5   39.85    2.74
   0   7   5   38.50    2.72
  -1  -7  -5  201.97   11.70
  -1   7  -5  206.61   10.85
   1   7   5  180.51   10.84
  -2  -7  -5   27.33    2.28
  -2   7  -5   30.01    2.07
  -2   7  -5   31.34    2.03
  -3  -7  -5   83.26    5.11
  -2  -8   5   32.73    2.33
  -2   8   5   33.22    2.08
  -1  -8   5   17.42    1.46
  -1   8   5   14.32    1.27
   0   8  -5   31.62    2.22
   0   8   5   29.88    2.18
  -1  -8  -5   37.15    2.70
   1   8   5   38.60    2.59
  -2  -8  -5    8.12    0.91
  -5   0   6    5.97    0.78
  -5   0   6    5.96    0.81
  -5   0   6    7.22    0.93
  -4   0   6    2.57    0.69
  -4   0   6    2.99    0.65
  -3   0   6   27.87    2.13
  -3   0   6   30.75    2.33
  -3   0   6   29.68    2.06
  -3   0   6   31.97    2.38
  -2   0   6   59.69    3.90
  -2   0   6   63.25    3.99
  -2   0   6   64.01    3.98
  -1   0   6  302.35   17.14
   0   0  -6   41.54    2.83
   0   0   6   44.51    2.93
  -1   0  -6   32.16    2.20
   1   0   6   29.89    2.24
  -2   0  -6    8.15    0.90
  -2   0  -6    8.02    0.83
  -2   0  -6   10.89    0.98
  -3   0  -6   91.82    5.51
  -3   0  -6   93.48    5.16
  -3   0  -6   92.03    5.69
  -4   0  -6   23.13    1.70
  -4   0  -6   21.21    1.72
  -4   0  -6   22.84    1.83
  -5   0  -6   42.05    2.48
  -5  -1   6   91.67    5.44
  -5  -1   6  101.64    6.12
  -5   1   6  101.33    6.03
  -5   1   6  102.21    6.11
  -4  -1   6   25.23    2.12
  -4  -1   6   23.78    1.89
  -4   1   6   25.88    2.13
  -4   1   6   24.49    2.11
  -4   1   6   24.51    1.89
  -3  -1   6  185.86   11.81
  -3  -1   6  205.64   11.95
  -3  -1   6  184.99   10.62
  -3  -1   6  195.43   11.66
  -3   1   6  223.90   11.98
  -3   1   6  204.23   11.86
  -3   1   6  211.79   10.71
  -3   1   6  230.00   11.94
  -2  -1   6  101.23    6.44
  -2  -1   6  104.37    6.30
  -2   1   6  105.13    6.36
  -2   1   6  108.00    6.42
  -2   1   6  110.52    5.94
  -2   1   6  113.18    6.48
  -1  -1   6   37.08    2.41
  -1   1   6   34.70    2.37
  -1   1   6   28.97    2.25
   0  -1  -6  265.37   16.63
   0  -1   6  291.86   16.73
   0   1  -6  303.85   16.65
   0   1   6  315.46   16.81
   1  -1   6  146.37    8.51
  -1  -1  -6  152.52    8.47
   1   1   6  133.72    8.53
  -2   1  -6    3.50    0.54
  -2   1  -6    3.93    0.55
  -3  -1  -6  164.44    9.28
  -3  -1  -6  157.06    8.17
  -3  -1  -6  151.33    8.82
  -3   1  -6  145.80    9.16
  -3   1  -6  155.82    8.83
  -3   1  -6  161.38    8.33
  -4  -1  -6  234.28   14.05
  -4  -1  -6  240.32   13.51
  -4  -1  -6  241.75   12.50
  -4   1  -6  249.72   13.48
  -4   1  -6  261.31   12.64
  -4   1  -6  250.87   14.09
  -5  -1  -6   14.83    1.12
  -5   1  -6   15.64    1.14
  -5  -2   6   51.17    3.30
  -5  -2   6   43.89    2.89
  -5   2   6   48.29    3.25
  -4  -2   6  561.92   30.99
  -4  -2   6  545.07   27.94
  -4   2   6  601.33   30.79
  -4   2   6  520.84   30.88
  -3  -2   6   99.41    5.52
  -3   2   6   83.57    5.57
  -3   2   6   86.69    5.56
  -3   2   6   81.56    5.43
  -2  -2   6   82.17    5.27
  -2   2   6   83.16    5.23
  -2   2   6   82.92    5.25
  -2   2   6   87.51    4.85
  -2   2   6   84.73    5.28
  -1  -2   6  369.44   20.52
  -1   2   6  388.52   20.60
  -1   2   6  330.01   20.05
  -1   2   6  361.37   19.08
   0  -2   6  386.05   21.97
   0  -2  -6  372.13   21.90
   0   2   6  349.91   20.43
   0   2   6  448.68   22.19
   1  -2   6  558.92   32.00
  -1  -2  -6  592.56   30.13
  -1  -2  -6  617.66   32.01
   1   2   6  554.15   32.03
   1   2   6  534.85   29.87
  -2  -2  -6  497.88   25.90
  -2  -2  -6  498.70   27.41
  -2   2  -6  465.24   24.10
  -3  -2  -6  102.93    6.11
  -3  -2  -6  105.54    5.89
  -3   2  -6   94.25    5.98
  -3   2  -6   93.41    5.78
  -3   2  -6   96.60    5.51
  -4  -2  -6   84.28    5.28
  -4  -2  -6   85.66    5.45
  -4  -2  -6   85.34    4.85
  -4   2  -6   93.18    5.45
  -4   2  -6  100.60    5.11
  -4   2  -6   86.89    5.24
  -5   2  -6  128.62    6.64
  -5  -3   6   22.75    1.60
  -5   3   6   20.44    1.73
  -4  -3   6   17.23    1.51
  -4  -3   6   21.51    1.84
  -4   3   6   18.84    1.79
  -3  -3   6   73.85    4.52
  -3   3   6   65.86    4.62
  -3   3   6   66.55    3.94
  -2  -3   6  144.22    8.58
  -2   3   6  139.37    8.54
  -2   3   6  144.03    8.51
  -2   3   6  143.81    7.92
  -1  -3   6    0.45    0.29
  -1   3   6    0.52    0.31
  -1   3   6    0.42    0.24
   0  -3   6   65.72    3.96
   0  -3  -6   61.91    3.89
   0   3   6   60.79    3.98
   0   3  -6   51.79    3.60
   0   3   6   55.52    3.66
  -1  -3  -6  128.00    7.01
  -1  -3  -6  134.21    7.55
  -1   3  -6  119.42    7.01
   1   3   6  118.39    7.16
  -2  -3  -6   24.60    1.97
  -2  -3  -6   25.52    1.88
  -3  -3  -6   39.21    2.63
  -3  -3  -6   37.77    2.54
  -3   3  -6   31.93    2.33
  -3   3  -6   31.33    2.38
  -4  -3  -6   56.92    3.69
  -4  -3  -6   59.78    3.83
  -4   3  -6   63.00    3.55
  -4   3  -6   57.78    3.71
  -5   4   6   49.26    3.19
  -4   4   6  110.51    6.82
  -3  -4   6  362.75   20.89
  -3   4   6  353.51   19.15
  -3   4   6  383.99   20.68
  -2  -4   6  162.23    9.82
  -2   4   6  164.05    9.79
  -2   4   6  170.10    9.16
  -1  -4   6  256.61   15.04
  -1   4   6  255.89   14.62
  -1   4   6  268.33   14.07
   0   4   6    3.55    0.63
   0   4  -6    3.65    0.61
  -1  -4  -6  108.17    6.78
   1   4   6  109.21    6.52
  -1   4  -6  111.83    6.34
  -2  -4  -6  247.94   13.33
  -2  -4  -6  242.17   14.22
  -3  -4  -6  105.37    6.38
  -3  -4  -6  115.89    6.88
  -3   4  -6  111.45    6.10
  -4  -4  -6   83.35    3.98
  -4  -4  -6   76.21    4.67
  -4  -4  -6   80.85    4.93
  -4   4  -6   76.55    4.79
  -4   4  -6   83.21    4.46
  -4  -5   6    4.78    0.70
  -4   5   6    5.22    0.77
  -3  -5   6  175.18   10.28
  -3   5   6  180.57   10.19
  -3   5   6  165.23    9.29
  -2  -5   6  147.50    8.07
  -2   5   6  129.41    7.37
  -2   5   6  117.39    7.80
  -1   5   6    4.22    0.69
  -1   5   6    4.50    0.75
   0  -5   6  311.63   17.28
   0  -5  -6  310.82   17.31
   0   5   6  284.74   16.12
   0   5  -6  288.45   16.06
  -1  -5  -6  408.38   22.27
   1   5   6  376.56   20.80
  -1   5  -6  381.09   20.61
  -2  -5  -6   17.09    1.62
  -3  -5  -6  181.90    8.74
  -3  -5  -6  199.08   11.19
  -3   5  -6  188.68    9.85
  -4   5  -6   41.76    2.48
  -4  -6   6   23.75    1.76
  -3  -6   6   17.67    1.55
  -2  -6   6    6.98    0.89
  -2   6   6    5.73    0.74
  -1  -6   6  161.18    9.70
  -1   6   6  161.61    9.04
   0  -6   6    2.83    0.73
   0  -6  -6    2.82    0.73
   0   6  -6    3.75    0.65
   0   6   6    3.90    0.67
  -1  -6  -6   16.48    1.70
  -1   6  -6   21.45    1.68
   1   6   6   18.50    1.70
  -2  -6  -6   22.22    1.83
  -2   6  -6   17.67    1.49
  -3  -6  -6   15.94    1.39
  -3   6  -6   16.15    1.27
  -3  -7   6   27.55    1.97
  -2  -7   6   66.90    4.57
  -2   7   6   76.76    4.23
  -1  -7   6    1.38    0.47
  -1   7   6    1.96    0.47
   0  -7   6   26.84    2.11
   0   7  -6   27.68    2.06
   0   7   6   27.57    2.07
  -1  -7  -6    3.72    0.71
  -1   7  -6    4.61    0.69
   1   7   6    4.60    0.77
  -2  -7  -6   13.65    1.31
  -2   7  -6   14.22    1.16
  -1  -8   6  171.80   10.96
  -1   8   6  211.62   10.33
   0   8  -6   18.80    1.44
   0   8   6   16.62    1.39
  -1   8  -6   10.15    0.94
  -5   0   7   77.11    4.81
  -4   0   7  108.92    6.54
  -4   0   7  129.99    7.52
  -4   0   7  125.53    7.32
  -3   0   7   30.68    2.37
  -3   0   7   32.17    2.08
  -3   0   7   33.58    2.57
  -3   0   7   34.35    2.56
  -2   0   7  124.79    7.31
  -2   0   7  120.86    7.37
  -2   0   7  124.77    7.47
  -1   0   7  568.07   31.84
   0   0  -7    0.71    0.34
   0   0   7    0.51    0.30
  -1   0  -7  500.37   27.77
   1   0   7  488.48   27.89
  -2   0  -7  184.40    9.87
  -2   0  -7  197.48   11.22
  -2   0  -7  194.64   10.70
  -3   0  -7    6.47    0.80
  -3   0  -7    7.28    0.90
  -3   0  -7    7.32    0.90
  -4   0  -7   99.75    6.08
  -4   0  -7  100.84    5.92
  -4   0  -7  102.60    5.47
  -5  -1   7  182.01    9.82
  -5   1   7  155.17    9.57
  -4  -1   7   73.58    5.04
  -4   1   7   81.59    5.12
  -4   1   7   77.36    5.00
  -3  -1   7  253.16   14.08
  -3  -1   7  243.18   14.05
  -3  -1   7  233.01   13.73
  -3   1   7  244.13   14.01
  -3   1   7  247.71   13.96
  -3   1   7  243.17   12.86
  -3   1   7  237.07   14.04
  -2  -1   7   26.81    2.29
  -2  -1   7   27.59    2.37
  -2  -1   7   29.14    2.40
  -2   1   7   37.10    2.51
  -2   1   7   34.49    2.45
  -2   1   7   37.50    2.26
  -2   1   7   36.02    2.47
  -1  -1   7   41.16    2.81
  -1   1   7   35.55    2.71
   0  -1  -7  175.80   10.82
   0  -1   7  179.35   10.88
   0   1  -7  189.49   10.86
   0   1   7  197.49   11.02
   1  -1   7   36.63    2.64
  -1  -1  -7   40.54    2.64
   1   1   7   30.44    2.58
  -1   1  -7   35.14    2.54
  -2  -1  -7   52.70    3.50
  -2  -1  -7   58.34    3.71
  -2   1  -7   55.82    3.55
  -2   1  -7   51.54    3.24
  -2   1  -7   55.40    3.64
  -3  -1  -7  205.03   11.77
  -3  -1  -7  205.69   11.24
  -3   1  -7  204.81   10.49
  -3   1  -7  193.65   11.71
  -3   1  -7  196.88   11.19
  -4  -1  -7   39.16    2.46
  -4  -1  -7   41.94    2.77
  -4  -1  -7   42.87    2.79
  -4   1  -7   44.21    2.63
  -4   1  -7   39.01    2.73
  -4   1  -7   41.50    2.80
  -5  -2   7   55.59    3.67
  -5   2   7   58.90    3.67
  -4  -2   7   89.81    5.74
  -4   2   7   90.52    5.71
  -3  -2   7   81.22    5.09
  -3  -2   7   80.46    5.17
  -3   2   7   78.46    5.20
  -3   2   7   78.60    5.11
  -3   2   7   80.16    5.08
  -3   2   7   78.05    4.52
  -2  -2   7   14.58    1.35
  -2   2   7   11.27    1.09
  -2   2   7   13.06    1.28
  -2   2   7   11.59    1.30
  -2   2   7   12.18    1.29
  -1  -2   7   32.76    2.61
  -1   2   7   36.78    2.48
  -1   2   7   39.98    2.80
   0  -2  -7   43.68    3.09
   0  -2   7   45.49    3.20
   0   2   7   43.53    2.98
   0   2  -7   43.76    3.07
   0   2   7   48.88    3.32
  -1  -2  -7  135.07    7.94
  -1  -2  -7  138.06    8.47
   1   2   7  147.09    8.54
   1   2   7  147.25    8.11
  -2  -2  -7  215.93   11.45
  -2  -2  -7  203.34   12.05
  -2   2  -7  206.05   11.97
  -2   2  -7  200.03   10.64
  -3  -2  -7   24.17    1.94
  -3  -2  -7   22.89    1.87
  -3   2  -7   23.65    1.81
  -3   2  -7   23.22    1.85
  -3   2  -7   24.13    1.90
  -4  -2  -7    8.69    0.94
  -4  -2  -7    8.59    0.90
  -4   2  -7    8.95    0.87
  -4   2  -7    8.35    0.93
  -4   2  -7    8.17    0.88
  -5  -3   7   66.39    4.43
  -5   3   7   77.17    4.55
  -4  -3   7   70.38    4.47
  -4   3   7   64.43    4.41
  -3  -3   7  287.99   17.36
  -3   3   7  311.46   15.96
  -3   3   7  310.32   17.26
  -2  -3   7  185.31   10.79
  -2   3   7  178.85    9.97
  -2   3   7  179.76   10.78
  -2   3   7  184.12   10.68
  -1  -3   7  306.67   17.41
  -1   3   7  289.80   16.89
  -1   3   7  322.99   17.54
  -1   3   7  292.53   16.19
   0  -3  -7  649.23   36.49
   0  -3   7  683.98   36.57
   0   3   7  622.99   34.07
  -1  -3  -7  108.51    6.75
  -1  -3  -7  107.62    6.27
   1   3   7  114.02    6.55
  -2  -3  -7  199.97   11.19
  -2  -3  -7  193.86   11.85
  -2   3  -7  202.16   10.50
  -2   3  -7  215.62   11.28
  -3  -3  -7  221.06   13.00
  -3  -3  -7  205.51   12.24
  -3   3  -7  238.05   11.58
  -3   3  -7  219.51   12.21
  -3   3  -7  233.39   12.89
  -4  -3  -7   36.83    2.48
  -4  -3  -7   36.06    2.41
  -4   3  -7   34.46    2.23
  -4  -4   7  266.17   14.31
  -4   4   7  233.44   14.10
  -3   4   7    2.46    0.68
  -3   4   7    2.22    0.42
  -2  -4   7  209.58   11.75
  -2   4   7  191.26   11.55
  -2   4   7  193.57   10.83
  -1  -4   7  205.29   12.29
  -1   4   7  198.03   11.45
  -1   4   7  223.78   12.02
   0  -4   7   59.66    4.04
   0  -4  -7   59.10    4.05
   0   4   7   58.07    3.83
   0   4  -7   59.70    3.81
  -1  -4  -7  173.61   10.09
   1   4   7  163.69    9.59
  -2  -4  -7  249.80   13.74
  -2   4  -7  224.07   12.79
  -2   4  -7  231.50   12.03
  -3  -4  -7    1.70    0.49
  -3   4  -7    2.01    0.48
  -3   4  -7    2.09    0.45
  -4   4  -7  107.66    5.66
  -4  -5   7   11.84    1.12
  -4   5   7    9.40    1.01
  -3  -5   7   25.12    1.91
  -3   5   7   21.99    1.92
  -2  -5   7    7.19    1.00
  -2   5   7   10.27    0.99
  -2   5   7   10.01    1.14
  -1  -5   7  134.24    7.87
  -1   5   7  116.75    7.54
  -1   5   7  130.99    7.33
   0  -5   7   23.11    1.92
   0  -5  -7   19.36    1.86
   0   5   7   22.36    1.87
   0   5  -7   21.20    1.79
  -1  -5  -7   24.30    2.13
   1   5   7   26.54    2.14
  -2  -5  -7   26.37    2.16
  -2   5  -7   26.53    1.87
  -3  -5  -7   35.12    2.42
  -3   5  -7   32.13    2.10
  -3   5  -7   30.23    2.21
  -3  -6   7    7.70    0.84
  -2  -6   7  120.55    7.52
  -2   6   7  129.43    6.98
  -1  -6   7  139.92    8.46
  -1   6   7  141.12    7.92
   0  -6   7    0.63    0.39
   0   6   7    1.45    0.46
   0   6  -7    0.95    0.39
  -1  -6  -7  156.38    8.97
   1   6   7  140.21    8.39
  -2  -6  -7  149.07    9.45
  -2   6  -7  172.32    8.38
  -3  -6  -7    1.71    0.46
  -2  -7   7   63.90    4.06
  -2   7   7   65.97    3.73
  -1  -7   7   34.16    2.46
  -1   7   7   35.06    2.32
   0   7   7  151.41    8.40
  -1  -7  -7   42.43    2.85
   1   7   7   40.78    2.75
  -4   0   8    2.29    0.62
  -4   0   8    1.58    0.51
  -3   0   8   53.75    3.74
  -3   0   8   53.05    3.27
  -3   0   8   59.07    3.92
  -3   0   8   55.94    3.82
  -2   0   8    1.13    0.42
  -2   0   8    1.14    0.46
  -2   0   8    1.04    0.42
  -1   0   8   22.90    1.94
   0   0  -8  121.55    7.60
   0   0   8  128.06    7.70
  -1   0  -8   12.01    1.21
  -2   0  -8    1.89    0.54
  -2   0  -8    1.65    0.49
  -3   0  -8    1.95    0.52
  -3   0  -8    0.93    0.40
  -4   0  -8    4.46    0.61
  -5  -1   8   62.84    4.04
  -4  -1   8  148.69    9.20
  -4   1   8  160.95    9.21
  -4   1   8  155.87    9.10
  -3  -1   8  283.11   14.76
  -3  -1   8  261.55   13.49
  -3  -1   8  276.09   14.81
  -3   1   8  237.98   14.62
  -3   1   8  242.80   13.48
  -3   1   8  246.50   14.57
  -3   1   8  237.82   14.75
  -2  -1   8   61.04    3.90
  -2  -1   8   61.52    4.02
  -2  -1   8   56.49    3.89
  -2   1   8   58.91    4.00
  -2   1   8   57.91    3.63
  -2   1   8   59.73    3.97
  -2   1   8   50.84    3.80
  -1  -1   8  155.45    9.42
  -1   1   8  157.94    9.48
   0  -1   8  461.32   26.84
   0  -1  -8  439.02   26.74
   0   1  -8  485.59   26.81
   0   1   8  511.75   27.02
  -1  -1  -8   63.10    4.21
   1   1   8   60.53    4.29
   1   1   8   63.77    4.05
  -1   1  -8   65.97    4.21
  -2  -1  -8  152.65    8.07
  -2  -1  -8  128.54    8.34
  -2   1  -8  128.63    8.31
  -2   1  -8  150.79    8.03
  -2   1  -8  136.04    7.36
  -3  -1  -8  185.45   10.17
  -3  -1  -8  177.91    9.68
  -3   1  -8  171.70   10.10
  -3   1  -8  159.99    8.90
  -3   1  -8  164.57    9.57
  -4  -1  -8   17.21    1.36
  -4   1  -8   17.74    1.39
  -4   1  -8   17.81    1.27
  -4  -2   8  106.47    6.36
  -4   2   8   98.31    6.23
  -3  -2   8   82.59    5.33
  -3  -2   8   81.58    5.27
  -3   2   8   83.25    5.27
  -3   2   8   84.19    5.37
  -3   2   8   80.85    4.66
  -2  -2   8  253.69   15.80
  -2  -2   8  263.64   16.11
  -2   2   8  277.54   15.82
  -2   2   8  305.32   14.99
  -2   2   8  292.41   16.21
  -1  -2   8  194.22   11.09
  -1   2   8  186.36   11.12
  -1   2   8  176.64   10.23
   0  -2  -8  343.24   20.45
   0  -2   8  361.33   20.58
   0   2  -8  357.60   20.48
   0   2   8  390.59   20.75
   0   2   8  343.94   19.15
  -1  -2  -8  292.38   16.38
  -1  -2  -8  288.27   15.43
   1   2   8  271.80   15.46
  -1   2  -8  286.17   16.39
  -2  -2  -8   66.86    4.16
  -2   2  -8   63.35    3.93
  -2   2  -8   57.46    4.06
  -2   2  -8   61.48    3.67
  -3  -2  -8   16.37    1.46
  -3  -2  -8   15.99    1.44
  -3   2  -8   17.34    1.47
  -3   2  -8   16.91    1.38
  -3   2  -8   16.47    1.40
  -4  -2  -8  214.91   12.51
  -4   2  -8  214.46   12.47
  -4   2  -8  230.19   11.06
  -4  -3   8   69.39    4.49
  -4   3   8   71.45    4.49
  -3  -3   8    8.87    1.04
  -3  -3   8    8.39    1.07
  -3   3   8    7.93    1.09
  -2  -3   8  152.25    9.41
  -2   3   8  167.60    8.77
  -2   3   8  150.96    9.37
  -2   3   8  156.30    9.33
  -1  -3   8   93.73    5.54
  -1   3   8   77.18    5.42
  -1   3   8   82.15    5.07
  -1   3   8   84.60    5.26
   0  -3  -8   79.88    5.29
   0  -3   8   84.33    5.37
   0   3   8   83.15    5.07
   0   3  -8   81.63    5.21
  -1  -3  -8   71.32    4.81
  -1   3  -8   77.20    4.82
   1   3   8   75.89    4.76
  -2  -3  -8   34.70    2.45
  -2  -3  -8   33.85    2.57
  -2   3  -8   36.82    2.35
  -2   3  -8   36.21    2.57
  -2   3  -8   35.40    2.46
  -3  -3  -8    1.64    0.46
  -3  -3  -8    2.14    0.48
  -3   3  -8    1.10    0.37
  -3   3  -8    1.04    0.40
  -4  -4   8   69.50    4.32
  -4   4   8   67.63    4.27
  -3  -4   8  113.49    6.65
  -3  -4   8  108.73    6.65
  -3   4   8  104.23    6.64
  -2  -4   8   78.85    5.06
  -2   4   8   78.12    5.10
  -2   4   8   77.60    4.67
  -1   4   8   10.71    1.16
  -1   4   8   11.04    1.24
   0  -4   8   91.02    5.74
   0  -4  -8   87.63    5.72
   0   4  -8   88.70    5.56
   0   4   8   88.60    5.42
  -1  -4  -8  261.43   15.63
   1   4   8  278.62   14.81
  -2  -4  -8  118.47    7.57
  -2   4  -8  128.16    6.69
  -2   4  -8  129.54    7.50
  -2   4  -8  123.33    7.09
  -3  -4  -8  100.10    5.86
  -3   4  -8   92.47    5.72
  -3   4  -8   93.42    5.15
  -3  -5   8  235.01   13.66
  -3  -5   8  241.48   13.52
  -3   5   8  239.28   13.41
  -2  -5   8   37.99    2.86
  -2   5   8   42.52    2.65
  -2   5   8   42.07    2.94
  -1  -5   8  229.74   12.83
  -1   5   8  207.49   12.45
  -1   5   8  219.86   11.97
   0  -5   8  156.27    9.17
   0   5  -8  152.77    8.99
   0   5   8  155.66    8.66
   0   5   8  144.24    8.80
  -1  -5  -8    7.11    0.93
   1   5   8    5.94    0.91
  -2  -5  -8  103.07    6.29
  -2   5  -8  102.66    6.18
  -2   5  -8  101.34    5.51
  -3  -5  -8  169.83    9.93
  -3   5  -8  176.27    8.77
  -3   5  -8  169.57    9.84
  -2  -6   8   35.40    2.46
  -2   6   8   34.95    2.23
  -1  -6   8   35.27    2.57
  -1   6   8   36.52    2.44
   0   6   8   11.55    1.13
  -1  -6  -8   89.24    5.64
  -1   6  -8   98.27    5.60
   1   6   8   88.58    5.40
  -2  -6  -8    7.15    0.77
  -2   6  -8    5.96    0.69
  -2   6  -8    6.17    0.67
  -1   7   8   60.95    3.55
   0   7   8   78.71    4.54
  -4   0   9  119.01    7.10
  -3   0   9  228.97   13.22
  -3   0   9  231.44   13.41
  -3   0   9  238.40   13.12
  -3   0   9  219.01   12.11
  -2   0   9   95.02    5.63
  -2   0   9   95.80    6.19
  -2   0   9   99.67    6.07
  -1   0   9    4.66    0.81
   0   0  -9  233.18   13.64
   0   0   9  232.72   13.77
  -1   0  -9  469.02   26.55
  -2   0  -9   54.92    3.56
  -2   0  -9   53.99    3.69
  -3   0  -9  128.29    7.39
  -3   0  -9  132.81    7.79
  -4  -1   9   11.13    1.13
  -4   1   9    9.98    1.08
  -3  -1   9   37.03    2.60
  -3  -1   9   39.74    3.06
  -3  -1   9   40.19    3.09
  -3   1   9   50.65    3.27
  -3   1   9   52.11    3.26
  -3   1   9   42.20    2.64
  -3   1   9   48.42    3.16
  -2  -1   9  146.53    8.73
  -2  -1   9  142.55    8.41
  -2   1   9  144.00    8.03
  -2   1   9  136.20    8.72
  -2   1   9  143.88    8.55
  -1  -1   9  252.46   14.65
  -1   1   9  252.34   14.72
  -1   1   9  246.03   13.64
   0  -1  -9   74.32    4.34
   0   1   9   61.41    4.37
   0   1  -9   58.18    4.19
   0   1   9   58.64    4.00
  -1  -1  -9  129.18    7.56
  -1  -1  -9  129.36    8.04
  -1   1  -9  135.41    8.03
   1   1   9  134.74    7.70
  -2  -1  -9    0.95    0.40
  -2  -1  -9    0.97    0.38
  -2   1  -9    1.45    0.47
  -3  -1  -9   21.82    1.70
  -3  -1  -9   21.09    1.68
  -3   1  -9   21.07    1.64
  -3   1  -9   21.88    1.72
  -4  -2   9  116.09    7.00
  -4   2   9  120.58    6.97
  -3  -2   9   72.69    4.74
  -3  -2   9   69.77    4.16
  -3  -2   9   73.60    4.77
  -3   2   9   75.51    4.74
  -3   2   9   80.35    4.88
  -2  -2   9  175.76   10.57
  -2   2   9  179.04   10.40
  -2   2   9  176.00   10.61
  -2   2   9  177.02    9.75
  -1  -2   9  204.78   11.79
  -1   2   9  188.23   11.36
  -1   2   9  192.88   11.80
  -1   2   9  206.16   10.98
   0  -2   9  226.42   13.07
   0  -2  -9  209.25   12.93
   0   2   9  239.43   13.21
   0   2  -9  207.27   12.90
   0   2   9  227.19   12.27
  -1  -2  -9   75.00    4.96
  -1  -2  -9   73.70    4.65
   1   2   9   80.06    4.89
  -1   2  -9   81.58    5.05
  -2  -2  -9   23.80    1.97
  -2  -2  -9   26.14    1.96
  -2   2  -9   27.43    1.97
  -2   2  -9   26.64    2.05
  -2   2  -9   25.62    1.78
  -3  -2  -9    4.04    0.62
  -3  -2  -9    4.04    0.67
  -3   2  -9    4.91    0.67
  -3   2  -9    4.53    0.59
  -3   2  -9    4.98    0.66
  -4   3   9  134.79    7.78
  -3  -3   9   74.12    4.65
  -3  -3   9   77.70    4.71
  -3   3   9   68.27    4.69
  -2  -3   9  102.59    6.34
  -2   3   9  102.70    6.30
  -2   3   9   96.16    5.79
  -1  -3   9   92.30    5.85
  -1   3   9   90.21    5.66
  -1   3   9   89.99    5.46
   0  -3   9   91.77    5.94
   0   3  -9   90.06    5.82
   0   3   9   98.98    5.69
  -1  -3  -9   66.80    4.36
  -1   3  -9   60.53    3.70
  -1   3  -9   68.71    4.33
   1   3   9   67.47    4.28
  -2  -3  -9  178.62   10.17
  -2  -3  -9  158.15    9.49
  -2   3  -9  171.89    8.90
  -2   3  -9  182.13   10.15
  -2   3  -9  173.69    9.57
  -3  -3  -9   72.75    4.10
  -3   3  -9   60.37    3.93
  -3   3  -9   59.07    3.49
  -3  -4   9   79.81    4.94
  -3  -4   9   80.52    4.89
  -3   4   9   78.97    4.93
  -2  -4   9  152.67    9.50
  -2   4   9  162.87    8.81
  -2   4   9  165.71    9.44
  -1  -4   9   89.95    5.80
  -1   4   9   95.79    5.75
  -1   4   9   88.86    5.42
   0  -4   9   90.81    5.80
   0   4   9   95.49    5.63
   0   4   9   95.47    5.58
   0   4  -9   87.24    5.70
  -1  -4  -9   39.06    2.72
  -1   4  -9   37.39    2.62
   1   4   9   35.12    2.63
  -1   4  -9   34.02    2.26
  -2  -4  -9   44.75    3.15
  -2   4  -9   48.47    3.12
  -2   4  -9   47.45    2.77
  -2  -5   9  169.78    9.45
  -2   5   9  159.88    8.69
  -2   5   9  152.42    9.23
  -1  -5   9    7.89    0.97
  -1   5   9    8.88    0.94
  -1   5   9    9.00    1.02
   0  -5   9   58.06    3.94
   0   5   9   63.93    3.86
  -1  -5  -9   33.50    2.67
  -1   5  -9   43.09    2.42
   1   5   9   36.84    2.64
  -1   5  -9   42.76    2.71
  -2  -5  -9    7.72    0.89
  -2   5  -9   10.40    0.92
  -2   5  -9   10.22    0.84
  -1  -6   9    7.66    0.85
   0   6   9   90.47    5.19
  -3   0  10   14.19    1.35
  -3   0  10   13.93    1.36
  -2   0  10  160.81    9.87
  -2   0  10  164.67    9.57
  -2   0  10  164.65    9.03
  -1   0  10  265.30   14.93
  -1   0  10  267.70   14.39
  -1   0  10  263.00   15.53
   0   0  10  133.53    7.60
   0   0  10  130.47    8.18
   1   0  10    3.52    0.73
  -1   0 -10    2.92    0.62
  -1   0 -10    4.17    0.66
  -2   0 -10  116.24    7.09
  -2   0 -10  119.39    6.76
  -3   0 -10    3.84    0.54
  -3  -1  10   56.68    3.71
  -3   1  10   51.99    3.64
  -3   1  10   57.03    3.70
  -2  -1  10  136.52    8.23
  -2  -1  10  134.12    7.50
  -2   1  10  135.54    7.54
  -2   1  10  134.87    8.05
  -2   1  10  130.39    8.24
  -1  -1  10  193.42   11.95
  -1  -1  10  206.58   12.52
  -1   1  10  219.82   12.63
  -1   1  10  217.14   12.12
  -1   1  10  222.75   11.71
   0  -1 -10  121.02    7.69
   0  -1  10  140.06    8.48
   0   1  10  142.57    8.49
   0   1  10  147.65    7.96
  -1  -1 -10  102.68    6.19
  -1  -1 -10   96.04    5.78
  -1   1 -10  100.49    6.20
  -1   1 -10   99.53    5.86
   1   1  10   98.12    5.93
  -2  -1 -10   82.03    4.97
  -2  -1 -10   79.51    4.72
  -2   1 -10   79.14    4.98
  -2   1 -10   77.71    4.73
  -3  -1 -10    3.66    0.51
  -3   1 -10    3.42    0.50
  -3  -2  10   35.39    2.39
  -3   2  10   29.09    2.35
  -2   2  10   26.49    1.96
  -2   2  10   28.62    2.24
  -2   2  10   26.38    2.19
  -1  -2  10  111.28    7.29
  -1   2  10  121.95    7.17
  -1   2  10  126.51    6.92
  -1   2  10  115.19    7.37
   0  -2  10  116.52    7.51
   0   2  10  128.33    7.14
  -1  -2 -10   52.93    3.43
  -1  -2 -10   45.97    3.13
   1   2  10   52.26    3.38
  -1   2 -10   50.50    3.43
  -2  -2 -10    8.60    0.92
  -2  -2 -10    9.72    0.94
  -2   2 -10    6.85    0.82
  -2   2 -10    7.42    0.87
  -3  -3  10  202.60   12.19
  -3   3  10  223.49   12.04
  -2  -3  10  104.32    6.20
  -2   3  10   96.00    5.66
  -2   3  10   99.72    6.14
  -1  -3  10    6.59    0.90
  -1   3  10    6.73    0.93
  -1   3  10    6.39    0.84
   0  -3  10   77.95    5.41
   0   3  10   89.28    5.25
   0   3  10   93.31    5.41
  -1  -3 -10   51.57    3.67
   1   3  10   58.96    3.63
  -1   3 -10   57.31    3.65
  -2  -3 -10   33.07    2.43
  -2   3 -10   37.95    2.45
  -2  -4  10   81.04    4.95
  -2   4  10   79.04    4.52
  -2   4  10   79.34    4.91
  -1  -4  10   64.85    4.21
  -1   4  10   67.18    4.23
  -1   4  10   64.52    3.98
   0   4  10   13.76    1.32
   0   4  10   15.83    1.38
  -1  -4 -10   83.40    5.31
  -1   4 -10   86.97    5.26
   1   4  10   86.72    5.10
  -1   4 -10   85.10    4.71
   1   4  10   92.32    5.17
  -1  -5  10  136.70    8.82
  -1   5  10  168.46    8.32
   0   5  10   11.02    1.02
  -2   0  11    1.25    0.42
  -2   0  11    0.59    0.28
  -2   0  11    0.38    0.29
  -1   0  11   56.57    4.02
  -1   0  11   61.32    3.88
  -1   0  11   61.14    3.75
   0   0  11  125.00    7.82
   0   0  11  150.02    7.48
   0   0 -11  114.75    7.22
  -1   0 -11    1.39    0.40
   1   0  11    0.92    0.43
  -2   0 -11   19.19    1.46
  -2  -1  11   33.58    2.15
  -2  -1  11   33.54    2.46
  -2   1  11   30.67    2.41
  -2   1  11   32.72    2.16
  -2   1  11   32.27    2.39
  -1  -1  11   33.68    2.35
  -1  -1  11   37.04    2.36
  -1  -1  11   34.97    2.55
  -1   1  11   30.66    2.30
  -1   1  11   29.32    2.45
  -1   1  11   31.54    2.41
   0  -1  11  221.47   12.86
   0  -1  11  231.77   12.50
   0  -1  11  202.68   13.30
   0   1  11  246.31   12.59
   0   1  11  251.60   13.05
  -1  -1 -11   13.18    1.18
  -1   1 -11   12.48    1.12
   1   1  11   12.77    1.24
  -1   1 -11   12.80    1.17
  -2  -2  11  137.48    7.30
  -2  -2  11  130.84    7.95
  -2   2  11  137.32    7.83
  -2   2  11  128.01    7.26
  -1  -2  11  135.75    8.46
  -1   2  11  138.37    7.91
  -1   2  11  150.43    8.35
   0  -2  11   20.59    1.93
   0   2  11   27.73    1.97
   0   2  11   26.90    1.92
  -1  -2 -11   79.11    5.24
   1   2  11   89.99    5.12
  -1   2 -11   92.04    5.29
  -2  -3  11   55.69    3.52
  -2   3  11   53.56    3.52
  -1  -3  11   64.18    4.47
  -1   3  11   72.91    4.26
  -1   3  11   78.54    4.53
   0   3  11   26.85    1.95
   0   3  11   24.99    1.88
  -1   0  12   10.34    0.96
   0   0   0    0.00    0.00
;
_shelx_hkl_checksum     88251
_shelx_res_file
;
    shelxl.res created by SHELXL-2014/7
TITL 111_m in P21 #4
CELL  1.54178   5.4012   8.2178  10.2713   90.000   94.534   90.000
ZERR     2.00   0.0001   0.0002   0.0002    0.000    0.001    0.000
LATT  -1
SYMM  - X, 1/2 + Y, - Z
SFAC  C    H    CL   N    O    S
UNIT  8    24   2    2    6    2
MERG   2
OMIT    -4.00 180.00
TWIN
FMAP   2
PLAN   20
SIZE     0.16   0.20   0.24
ACTA
BOND   $H
HTAB N1 CL1_$1
EQIV $1 x,y,z
HTAB C3 O3_$2
EQIV $2 -x,+y-1/2,-z+2
HTAB N1 CL1_$3
EQIV $3 -x+1,+y-1/2,-z+1
HTAB N1 CL1_$4
EQIV $4 x-1,+y,+z
HTAB C2 O2_$5
EQIV $5 -x+1,+y-1/2,-z+2
HTAB C4 O3_$6
EQIV $6 x+1,+y,+z
HTAB C4 O2_$7
EQIV $7 -x+1,+y+1/2,-z+2
LIST   8
L.S.   4
TEMP    23.00
WGHT    0.044800    0.055300
EXTI    0.120191
BASF   0.07863
FVAR       0.77004
C1    1   -0.022698    0.158697    0.752703    11.00000    0.02418    0.01771 =
         0.02109   -0.00068    0.01296   -0.00550
AFIX 137
H1A   2   -0.180703    0.202890    0.721134    11.00000   -1.50000
H1B   2   -0.028184    0.126757    0.842332    11.00000   -1.50000
H1C   2    0.014181    0.065543    0.701253    11.00000   -1.50000
AFIX   0
CL1   3    0.677545    0.516930    0.533226    11.00000    0.01098    0.01824 =
         0.01613    0.00472    0.00512   -0.00060
S1    6    0.334438    0.708733    0.889879    11.00000    0.01165    0.01558 =
         0.00850   -0.00198    0.00305   -0.00163
O1    5    0.321224    0.551348    0.802784    11.00000    0.02049    0.01977 =
         0.01863   -0.00751    0.01338   -0.00931
N1    4    0.184943    0.339161    0.603732    11.00000    0.00944    0.01277 =
         0.01178   -0.00039    0.00508   -0.00159
AFIX 137
H1D   2    0.215263    0.253496    0.554415    11.00000   -1.20000
H1E   2    0.304708    0.412650    0.598245    11.00000   -1.20000
H1F   2    0.039528    0.382837    0.575862    11.00000   -1.20000
AFIX   0
C2    1    0.177119    0.286374    0.742270    11.00000    0.01166    0.01377 =
         0.01099    0.00029    0.00518    0.00028
AFIX  13
H2A   2    0.338316    0.239427    0.772466    11.00000   -1.20000
AFIX   0
O3    5    0.090460    0.773501    0.895795    11.00000    0.01381    0.02638 =
         0.02832   -0.00581    0.00884    0.00258
C3    1    0.127102    0.432313    0.826457    11.00000    0.01200    0.01586 =
         0.01524   -0.00139    0.00756   -0.00469
AFIX  23
H3B   2   -0.036223    0.477000    0.802058    11.00000   -1.20000
H3A   2    0.135777    0.401888    0.917951    11.00000   -1.20000
AFIX   0
C4    1    0.511915    0.830846    0.794133    11.00000    0.01575    0.01650 =
         0.01585    0.00198    0.00437   -0.00323
AFIX 137
H4B   2    0.664697    0.776291    0.780085    11.00000   -1.50000
H4C   2    0.547548    0.932278    0.838050    11.00000   -1.50000
H4A   2    0.421186    0.851180    0.711565    11.00000   -1.50000
AFIX   0
O2    5    0.470255    0.671824    1.011486    11.00000    0.02785    0.03295 =
         0.01066    0.00354   -0.00403   -0.00604
HKLF 4
REM  111_m in P21 #4
REM R1 =  0.0311 for    1385 Fo > 4sig(Fo)  and  0.0312 for all    1387 data
REM     96 parameters refined using      1 restraints
END
WGHT      0.0448      0.0553
REM Highest difference peak  0.293,  deepest hole -0.416,  1-sigma level  0.086
Q1    1  -0.0784  0.4519  0.5652  11.00000  0.05    0.29
Q2    1   0.3669  1.0355  0.7072  11.00000  0.05    0.29
Q3    1   0.9119  0.5834  0.5615  11.00000  0.05    0.28
Q4    1   0.3466  0.5833  0.8814  11.00000  0.05    0.27
Q5    1   0.5048  1.0584  0.6975  11.00000  0.05    0.26
Q6    1   0.4395  0.5998  0.5399  11.00000  0.05    0.26
Q7    1   0.1020  0.6355  0.8752  11.00000  0.05    0.25
Q8    1   0.7453  0.3802  0.5223  11.00000  0.05    0.24
Q9    1   0.1078  0.9224  0.8941  11.00000  0.05    0.24
Q10   1   0.6673  0.6235  0.5391  11.00000  0.05    0.23
Q11   1   0.8058  0.7173  0.8838  11.00000  0.05    0.23
Q12   1  -0.3027  0.4201  0.8095  11.00000  0.05    0.22
Q13   1   0.2858  0.7801  0.7712  11.00000  0.05    0.21
Q14   1   0.5765  0.7760  0.9114  11.00000  0.05    0.21
Q15   1   0.1753  0.3414  0.7763  11.00000  0.05    0.21
Q16   1  -0.0552  0.2981  0.5262  11.00000  0.05    0.21
Q17   1   0.5034  0.5581  1.0616  11.00000  0.05    0.20
Q18   1  -0.2805  0.1625  0.5114  11.00000  0.05    0.20
Q19   1   0.1801  0.7291  0.5811  11.00000  0.05    0.20
Q20   1  -0.1790  0.2188  0.5532  11.00000  0.05    0.20
;
_shelx_res_checksum     85685
