# Supplementary material for: Crystal structure of (2R)-1-[(methyl­sulfon­yl)­oxy]propan-2-aminium chloride: a chiral mol­ecular salt
Source: Acta Crystallogr E Crystallogr Commun. 2015 Sep 12;71(Pt 10):o733–4. doi: 10.1107/S2056989015015972 (PMC4647372; doi:10.1107/S2056989015015972)
Supplement: Supplementary file 2 [file e-71-0o733-Isup2.hkl]

data_I                                                                          
_shelx_title ' 111_m in P21 No4' 
_shelx_refln_list_code          4                                               
_shelx_F_calc_maximum       76.39                                               
_exptl_crystal_F_000       200.00                                               
_reflns_d_resolution_high  0.8528                                               
                                                                                
loop_                                                                           
 _space_group_symop_operation_xyz                                               
 'x, y, z'                                                                      
 '-x, y+1/2, -z'                                                                
                                                                                
_cell_length_a     5.4012                                                       
_cell_length_b     8.2178                                                       
_cell_length_c    10.2713                                                       
_cell_angle_alpha  90.000                                                       
_cell_angle_beta   94.534                                                       
_cell_angle_gamma  90.000                                                       
                                                                                
_shelx_F_squared_multiplier     1.000                                           
                                                                                
loop_                                                                           
 _refln_index_h                                                                 
 _refln_index_k                                                                 
 _refln_index_l                                                                 
 _refln_F_squared_calc                                                          
 _refln_F_squared_meas                                                          
 _refln_F_squared_sigma                                                         
 _refln_observed_status                                                         
   1  -9   0        143.24        137.44         8.54 o                         
   2  -9   0        172.14        169.59        10.58 o                         
   0  -8   0         79.67         76.70         5.75 o                         
   1  -8   0         36.48         34.10         3.08 o                         
   2  -8   0          8.54         10.70         1.42 o                         
   3  -8   0         22.99         25.71         2.24 o                         
   1  -7   0        516.89        522.36        27.89 o                         
   2  -7   0        366.25        347.52        20.97 o                         
   3  -7   0         19.86         21.46         2.13 o                         
   4  -7   0        212.93        193.00        11.42 o                         
   0  -6   0        706.18        640.31        35.90 o                         
   1  -6   0        557.07        562.43        31.30 o                         
   2  -6   0        205.58        220.67        14.03 o                         
   3  -6   0        637.70        638.94        49.66 o                         
   4  -6   0         62.27         57.33         2.91 o                         
   1  -5   0         10.75         14.20         1.56 o                         
   2  -5   0         29.91         28.65         1.30 o                         
   3  -5   0          3.61          4.38         0.55 o                         
   4  -5   0         63.02         65.74         2.81 o                         
   5  -5   0          4.67          5.35         0.91 o                         
   1  -4   0         76.06         63.73         5.67 o                         
   2  -4   0        490.84        463.55        11.66 o                         
   3  -4   0        647.71        689.79        17.07 o                         
   4  -4   0        172.92        178.45         5.55 o                         
   5  -4   0        181.33        172.37         6.53 o                         
   1  -3   0       1934.76       2025.20       104.25 o                         
   2  -3   0        428.25        406.37        19.96 o                         
   3  -3   0        115.76        121.90         4.62 o                         
   4  -3   0        258.70        254.27         7.82 o                         
   5  -3   0        187.57        205.14         6.29 o                         
   1  -2   0        346.41        397.27        21.52 o                         
   2  -2   0        213.42        210.52         7.90 o                         
   3  -2   0       1135.79       1302.10        73.22 o                         
   4  -2   0          4.04          4.51         0.45 o                         
   5  -2   0         66.68         73.31         2.61 o                         
   6  -2   0         38.69         36.51         2.54 o                         
   1  -1   0        215.34        228.95        14.91 o                         
   2  -1   0        754.09        805.41        55.38 o                         
   3  -1   0        223.36        218.97         7.52 o                         
   4  -1   0        672.51        745.13        18.07 o                         
   5  -1   0          9.35         10.50         0.70 o                         
   1   0   0        279.21        347.13        25.67 o                         
   2   0   0        188.61        208.10        16.05 o                         
   3   0   0        579.75        557.05        16.91 o                         
   4   0   0        129.81        136.55         4.63 o                         
   5   0   0        465.13        502.54        13.34 o                         
   6   0   0        844.53        880.44        43.45 o                         
   1   1   0        159.78        166.86        10.22 o                         
   2   1   0        733.04        685.91        57.20 o                         
   3   1   0        233.39        222.34         5.96 o                         
   4   1   0        629.24        672.40        21.24 o                         
   5   1   0         10.80         10.79         0.80 o                         
   6   1   0          5.02          4.22         0.79 o                         
   0   2   0        616.44        557.19        43.27 o                         
   1   2   0        345.45        382.12        21.56 o                         
   2   2   0        193.07        191.65         9.20 o                         
   3   2   0       1129.79       1249.04        36.73 o                         
   4   2   0          4.77          5.62         0.69 o                         
   5   2   0         66.60         73.32         2.76 o                         
   6   2   0         42.77         40.47         2.92 o                         
   1   3   0       1904.66       1815.17       167.57 o                         
   2   3   0        374.93        331.30        28.93 o                         
   3   3   0        108.27        114.66         3.92 o                         
   4   3   0        298.25        294.96        15.77 o                         
   5   3   0        190.96        210.34        12.48 o                         
   1   4   0         72.86         53.84         5.82 o                         
   2   4   0        523.81        458.72        38.58 o                         
   3   4   0        637.47        619.65        37.16 o                         
   4   4   0        178.51        181.01        11.05 o                         
   5   4   0        179.06        179.45        10.62 o                         
   1   5   0         11.35         14.65         1.45 o                         
   2   5   0         34.37         34.50         2.40 o                         
   3   5   0          2.31          2.84         0.46 o                         
   4   5   0         56.08         54.19         4.40 o                         
   0   6   0        675.67        611.21        33.27 o                         
   1   6   0        553.67        533.50        20.60 o                         
   2   6   0        234.16        243.02        13.01 o                         
   3   6   0        680.58        657.34        33.88 o                         
   1   7   0        503.52        452.86        29.33 o                         
   2   7   0        336.39        359.28        19.26 o                         
   3   7   0         19.04         19.43         1.59 o                         
   0   8   0         85.41         87.42         5.53 o                         
   1   8   0         35.50         34.57         2.05 o                         
   2   8   0          6.77          8.83         1.15 o                         
   1   9   0        128.26        133.33         7.83 o                         
   2   9   0        179.52        184.35         9.72 o                         
  -2  -9   1         38.37         39.91         2.98 o                         
  -1  -9   1         49.22         46.86         3.70 o                         
   1  -9   1        154.25        149.39         9.56 o                         
   2  -9   1         99.95         97.42         6.08 o                         
  -3  -8   1        404.41        412.62        23.70 o                         
  -2  -8   1          3.93          5.59         1.08 o                         
  -1  -8   1        426.88        434.84        24.53 o                         
   0  -8   1        294.35        278.65        11.90 o                         
   1  -8   1         20.71         21.04         2.35 o                         
   2  -8   1        288.16        304.43        18.67 o                         
   3  -8   1        262.19        259.39        15.23 o                         
  -4  -7   1         43.06         38.38         2.83 o                         
  -3  -7   1         26.71         29.71         2.65 o                         
  -2  -7   1        169.43        162.85        10.79 o                         
  -1  -7   1          5.12          5.69         1.16 o                         
   0  -7   1        199.17        189.01         8.35 o                         
   1  -7   1        454.75        486.30        27.30 o                         
   2  -7   1         63.35         64.20         5.03 o                         
   3  -7   1         56.33         63.00         4.65 o                         
   4  -7   1         28.17         26.04         2.12 o                         
  -4  -6   1        235.95        221.08        11.15 o                         
  -3  -6   1         78.37         73.93         3.40 o                         
  -2  -6   1        350.61        360.99        21.66 o                         
  -1  -6   1        176.14        171.11         9.93 o                         
   0  -6   1        186.41        180.88         7.89 o                         
   1  -6   1        104.86        107.45         7.36 o                         
   2  -6   1        432.33        444.22        15.89 o                         
   3  -6   1        170.41        185.06         7.00 o                         
   4  -6   1         47.39         44.77         3.36 o                         
  -5  -5   1        119.63        107.34         6.53 o                         
  -4  -5   1        307.91        301.37        17.22 o                         
  -3  -5   1        198.58        202.80         6.38 o                         
  -2  -5   1       1655.21       1673.80        48.99 o                         
  -1  -5   1        313.59        306.63        18.42 o                         
   0  -5   1        221.03        207.27         9.12 o                         
   1  -5   1        701.09        629.14        24.21 o                         
   2  -5   1        263.98        256.97         7.83 o                         
   3  -5   1        324.20        322.81         9.74 o                         
   4  -5   1        610.95        636.85        18.49 o                         
  -5  -4   1         50.87         48.42         3.46 o                         
  -4  -4   1        134.70        145.20         5.73 o                         
  -3  -4   1        151.73        156.34         4.17 o                         
  -2  -4   1         26.68         26.03         1.06 o                         
  -1  -4   1        186.99        144.28         7.91 o                         
   1  -4   1        557.14        529.90        42.01 o                         
   2  -4   1        266.59        240.48         6.30 o                         
   3  -4   1         82.11         86.89         2.64 o                         
   4  -4   1          1.99          2.00         0.43 o                         
   5  -4   1        107.42        113.05         4.42 o                         
  -5  -3   1        178.19        162.36         5.13 o                         
  -4  -3   1        213.83        233.95         9.34 o                         
  -3  -3   1        114.10        113.05         3.74 o                         
  -2  -3   1        520.02        542.14        18.27 o                         
  -1  -3   1        623.87        635.77        32.64 o                         
   0  -3   1        246.09        247.05        14.00 o                         
   1  -3   1        315.12        332.89        25.99 o                         
   2  -3   1        140.39        132.09         7.51 o                         
   3  -3   1        100.71        107.98         5.42 o                         
   4  -3   1         68.09         67.06         2.37 o                         
   5  -3   1          2.78          2.82         0.50 o                         
  -5  -2   1        124.47        120.85         3.94 o                         
  -4  -2   1        177.01        198.69         5.85 o                         
  -3  -2   1        694.80        672.71        22.07 o                         
  -2  -2   1        521.99        521.72        23.43 o                         
  -1  -2   1       1506.71       1564.64       117.31 o                         
   0  -2   1       3049.77       2867.87       151.20 o                         
   1  -2   1        276.04        309.78        23.55 o                         
   2  -2   1        649.46        611.61        25.53 o                         
   3  -2   1        685.02        708.26        50.61 o                         
   4  -2   1         92.81        103.14         3.38 o                         
   5  -2   1        560.17        615.79        17.70 o                         
   6  -2   1        245.27        223.32        11.59 o                         
  -6  -1   1          5.57          5.82         0.64 o                         
  -5  -1   1        673.83        758.65        20.04 o                         
  -4  -1   1         93.99         97.76         2.94 o                         
  -3  -1   1        512.38        533.16        17.27 o                         
  -2  -1   1       2657.28       2849.30       205.41 o                         
  -1  -1   1        997.07       1169.65        60.44 o                         
   1  -1   1       5611.58       4205.29       321.31 o                         
   2  -1   1        108.67        115.82         6.70 o                         
   3  -1   1        134.84        134.18         4.38 o                         
   4  -1   1        895.81       1037.16        30.40 o                         
   5  -1   1         80.77         87.01         2.55 o                         
   6  -1   1        175.18        170.11         8.45 o                         
  -6   0   1          9.03          8.90         0.66 o                         
  -5   0   1         92.97        111.43         3.97 o                         
  -4   0   1         78.49         76.64         2.82 o                         
  -3   0   1         85.85         93.79         4.00 o                         
  -2   0   1        527.63        664.53        49.37 o                         
  -1   0   1       3115.94       3205.06       232.79 o                         
   0   0   1        414.04        289.64        22.49 o                         
   1   0   1       1484.33       1347.60        85.11 o                         
   2   0   1        863.69        853.97        65.73 o                         
   3   0   1         35.31         38.48         3.55 o                         
   4   0   1          6.73          6.90         0.61 o                         
   5   0   1        351.50        368.16         9.95 o                         
   6   0   1         17.88         15.20         1.42 o                         
  -5   1   1        701.52        781.70        23.06 o                         
  -4   1   1        100.00        107.46         3.82 o                         
  -3   1   1        508.77        516.26        16.06 o                         
  -2   1   1       2511.04       2731.26       211.36 o                         
  -1   1   1        961.93       1101.11        61.34 o                         
   0   1   1        675.71        573.58        39.97 o                         
   1   1   1       5836.02       4721.69       344.78 o                         
   2   1   1        132.27        123.54         9.80 o                         
   3   1   1        137.11        132.22         3.76 o                         
   4   1   1        870.90        980.35        25.92 o                         
   5   1   1         62.26         66.27         4.91 o                         
   6   1   1        160.62        140.85         8.21 o                         
  -6   2   1        154.35        132.32         7.99 o                         
  -5   2   1        123.91        120.13         5.27 o                         
  -4   2   1        167.07        179.44         7.72 o                         
  -3   2   1        681.69        646.46        20.55 o                         
  -2   2   1        547.04        551.24        29.63 o                         
  -1   2   1       1510.07       1508.04        83.07 o                         
   0   2   1       2950.88       2602.98       211.18 o                         
   1   2   1        265.25        293.25        16.67 o                         
   2   2   1        528.06        541.58        44.50 o                         
   3   2   1        720.52        746.26        21.49 o                         
   4   2   1         90.06         99.10         3.56 o                         
   5   2   1        576.40        626.25        23.22 o                         
  -5   3   1        183.01        169.62        10.26 o                         
  -4   3   1        216.81        244.01         9.50 o                         
  -3   3   1        126.50        130.02         5.49 o                         
  -2   3   1        516.60        514.10        41.67 o                         
  -1   3   1        579.57        541.61        32.35 o                         
   0   3   1        267.82        249.60        16.13 o                         
   1   3   1        336.70        323.74        18.61 o                         
   3   3   1        108.45        120.74         4.77 o                         
   4   3   1         58.04         60.00         3.10 o                         
   5   3   1          4.25          3.53         0.60 o                         
  -5   4   1         46.51         47.55         3.75 o                         
  -4   4   1        154.96        157.23         9.50 o                         
  -3   4   1        129.08        124.42         9.00 o                         
  -2   4   1         21.50         19.08         1.27 o                         
  -1   4   1        171.79        137.40        12.44 o                         
   2   4   1        274.00        241.72        12.98 o                         
   3   4   1         91.63         91.26         3.12 o                         
   4   4   1          1.87          2.68         0.56 o                         
   5   4   1        106.31        110.61         7.15 o                         
  -5   5   1        121.16        111.32         6.86 o                         
  -4   5   1        334.09        320.54        18.18 o                         
  -3   5   1        217.36        199.66         8.10 o                         
  -2   5   1       1645.83       1799.21        87.78 o                         
  -1   5   1        330.15        325.06        17.18 o                         
   0   5   1        243.11        227.44         8.62 o                         
   1   5   1        672.43        595.74        22.97 o                         
   2   5   1        258.59        256.81        13.96 o                         
   3   5   1        348.34        307.82        17.04 o                         
   4   5   1        637.68        602.37        34.86 o                         
  -3   6   1         62.33         58.24         4.10 o                         
  -2   6   1        349.92        376.02        20.06 o                         
  -1   6   1        157.41        146.84         6.44 o                         
   0   6   1        189.09        178.49         7.38 o                         
   1   6   1        113.99        114.60         4.97 o                         
   2   6   1        407.30        428.91        23.53 o                         
   3   6   1        167.67        170.44         9.94 o                         
  -3   7   1         26.18         29.67         2.12 o                         
  -2   7   1        173.30        179.27         9.96 o                         
  -1   7   1          6.51          6.45         0.81 o                         
   0   7   1        206.43        187.72         7.82 o                         
   1   7   1        460.91        454.51        17.95 o                         
   2   7   1         64.69         72.09         4.60 o                         
   3   7   1         58.14         62.93         3.91 o                         
  -2   8   1          3.44          5.74         0.91 o                         
  -1   8   1        400.94        407.76        16.08 o                         
   0   8   1        265.78        273.06        10.98 o                         
   1   8   1         22.56         23.67         1.60 o                         
   2   8   1        299.64        328.63        17.24 o                         
  -2   9   1         36.82         39.07         2.57 o                         
  -1   9   1         53.21         55.67         3.55 o                         
   0   9   1         24.66         27.48         1.62 o                         
   1   9   1        153.28        160.02         8.84 o                         
   2   9   1         90.45         91.84         5.58 o                         
  -1  -9   2         89.03         78.08         5.47 o                         
   1  -9   2        226.62        208.40        13.40 o                         
  -3  -8   2         40.20         40.94         3.10 o                         
  -2  -8   2        125.91        132.04         8.43 o                         
  -1  -8   2         81.54         85.06         5.98 o                         
   0  -8   2        114.54        102.55         6.85 o                         
   1  -8   2         83.66         89.85         6.41 o                         
   2  -8   2         88.42         87.74         6.14 o                         
   3  -8   2         28.67         26.25         2.26 o                         
  -4  -7   2        108.07         96.86         6.05 o                         
  -3  -7   2         94.56        106.46         6.87 o                         
  -2  -7   2        477.97        471.58        28.13 o                         
  -1  -7   2        146.93        140.05         9.54 o                         
   0  -7   2        372.28        364.41        15.06 o                         
   1  -7   2        142.35        164.57        10.66 o                         
   2  -7   2         36.51         40.83         3.48 o                         
   3  -7   2        157.49        158.71        10.11 o                         
  -4  -6   2        301.97        283.58        11.41 o                         
  -3  -6   2        132.83        139.64         6.11 o                         
  -2  -6   2        298.53        301.79        17.97 o                         
  -1  -6   2        265.89        272.23        16.06 o                         
   0  -6   2        331.05        326.28        13.56 o                         
   1  -6   2        321.02        348.87        20.86 o                         
   2  -6   2        958.68        975.29        33.85 o                         
   3  -6   2          9.96         12.45         0.99 o                         
   4  -6   2         88.95         87.09         3.62 o                         
  -5  -5   2         36.40         30.02         2.31 o                         
  -4  -5   2        152.89        149.24         8.87 o                         
  -3  -5   2        385.49        380.06        15.17 o                         
  -2  -5   2        255.99        251.92        10.73 o                         
  -1  -5   2        473.13        455.80        25.98 o                         
   0  -5   2          1.89          2.37         0.51 o                         
   1  -5   2         25.89         24.86         2.33 o                         
   2  -5   2        209.90        220.51         8.31 o                         
   3  -5   2        118.62        116.61         3.97 o                         
   4  -5   2         31.06         30.82         1.38 o                         
   5  -5   2         37.72         37.94         2.33 o                         
  -5  -4   2         63.98         64.22         4.35 o                         
  -3  -4   2        238.58        231.79         7.26 o                         
  -2  -4   2         40.38         40.19         2.99 o                         
  -1  -4   2       1439.82       1329.87        49.05 o                         
   2  -4   2        125.14        113.99         3.04 o                         
   3  -4   2        383.21        386.66         9.92 o                         
   4  -4   2        103.76        101.33         3.47 o                         
   5  -4   2        331.70        330.74         9.59 o                         
  -5  -3   2        394.48        391.12        21.70 o                         
  -4  -3   2         61.97         60.48         2.18 o                         
  -3  -3   2        448.26        462.74        12.77 o                         
  -2  -3   2       1355.27       1398.37        47.21 o                         
   0  -3   2        645.27        650.82        50.46 o                         
   1  -3   2       1449.97       1497.97       111.34 o                         
   2  -3   2        193.70        174.38         6.37 o                         
   3  -3   2        631.04        628.04        19.03 o                         
   4  -3   2        546.93        622.84        18.22 o                         
   5  -3   2         17.49         17.20         0.95 o                         
  -6  -2   2        151.19        136.86         7.52 o                         
  -5  -2   2         23.07         24.68         1.54 o                         
  -4  -2   2         96.11         93.59         2.91 o                         
  -3  -2   2        363.25        367.81        11.20 o                         
  -2  -2   2        638.70        631.14        33.19 o                         
   0  -2   2        322.66        335.34        26.10 o                         
   2  -2   2        172.30        156.55         7.05 o                         
   3  -2   2        290.69        297.05        10.55 o                         
   4  -2   2         92.09         91.62         4.19 o                         
   5  -2   2        143.56        155.78         5.07 o                         
  -6  -1   2         62.68         63.14         3.84 o                         
  -5  -1   2        171.52        182.61         5.14 o                         
  -4  -1   2        744.55        823.77        21.85 o                         
  -3  -1   2        327.06        333.39        10.72 o                         
  -2  -1   2        366.89        350.28        18.23 o                         
  -1  -1   2        916.78       1014.94        70.95 o                         
   0  -1   2       2748.40       2904.47       207.09 o                         
   2  -1   2        343.00        373.16        19.28 o                         
   3  -1   2         29.99         26.99         1.21 o                         
   4  -1   2        157.28        169.78         5.80 o                         
   5  -1   2        131.85        132.41         4.27 o                         
   6  -1   2        188.11        171.08         8.83 o                         
  -6   0   2        123.62        103.95         5.57 o                         
  -5   0   2         30.54         29.54         1.46 o                         
  -4   0   2       1278.37       1460.08        33.97 o                         
  -3   0   2         12.06          8.96         0.61 o                         
  -2   0   2        104.53        123.63         7.01 o                         
   0   0   2          6.60         14.64         1.56 o                         
   1   0   2        147.70        155.71         9.89 o                         
   2   0   2        887.45        651.38        50.63 o                         
   3   0   2        348.85        372.71        11.53 o                         
   4   0   2        639.71        680.87        20.78 o                         
   5   0   2        671.62        710.38        28.81 o                         
   6   0   2          1.19          1.20         0.46 o                         
  -6   1   2         57.82         56.03         2.72 o                         
  -5   1   2        160.34        168.46         7.34 o                         
  -4   1   2        760.20        821.16        25.52 o                         
  -3   1   2        307.63        303.57        10.09 o                         
  -2   1   2        352.04        320.13        18.45 o                         
  -1   1   2        864.62        936.74        52.19 o                         
   0   1   2       2711.57       2472.48       205.48 o                         
   1   1   2       1360.55       1182.75        91.46 o                         
   2   1   2        347.05        342.84        16.09 o                         
   3   1   2         25.18         21.84         1.12 o                         
   4   1   2        169.33        179.97         5.85 o                         
   5   1   2        128.31        131.31         5.61 o                         
   6   1   2        180.38        159.87         8.76 o                         
  -6   2   2        143.49        127.68         7.94 o                         
  -5   2   2         24.90         26.61         1.69 o                         
  -4   2   2        112.43        111.63         4.55 o                         
  -3   2   2        325.32        327.87        10.97 o                         
  -2   2   2        591.62        594.98        46.91 o                         
  -1   2   2       1890.33       1790.16        97.39 o                         
   0   2   2        345.07        327.52        26.19 o                         
   1   2   2         42.43         45.55         2.48 o                         
   2   2   2        162.17        142.44        12.44 o                         
   3   2   2        248.18        259.54        10.62 o                         
   4   2   2         98.05        103.15         4.40 o                         
   5   2   2        154.11        170.28         6.73 o                         
  -5   3   2        412.30        399.47        22.71 o                         
  -4   3   2         53.90         55.39         2.93 o                         
  -3   3   2        414.37        415.86        16.74 o                         
  -1   3   2        646.81        610.23        33.91 o                         
   0   3   2        748.70        657.37        36.64 o                         
   1   3   2       1421.58       1407.72        78.34 o                         
   2   3   2        202.57        184.63         9.59 o                         
   3   3   2        598.66        608.26        22.96 o                         
   4   3   2        579.38        665.70        24.07 o                         
   5   3   2         16.99         16.87         1.23 o                         
  -5   4   2         63.42         65.50         4.71 o                         
  -4   4   2        207.23        218.97        13.27 o                         
  -3   4   2        248.70        247.17        13.98 o                         
  -2   4   2         46.96         43.57         2.10 o                         
  -1   4   2       1351.60       1174.60        65.54 o                         
   1   4   2        361.06        322.73        17.28 o                         
   2   4   2        141.60        127.76         6.62 o                         
   3   4   2        393.52        378.52        11.84 o                         
   4   4   2        111.75        107.62         4.60 o                         
  -5   5   2         29.98         26.71         2.41 o                         
  -4   5   2        160.76        148.38         9.32 o                         
  -3   5   2        406.66        381.48        14.80 o                         
  -2   5   2        277.72        295.02        14.73 o                         
  -1   5   2        464.85        445.61        24.07 o                         
   1   5   2         26.82         26.15         1.57 o                         
   2   5   2        231.20        226.36        12.34 o                         
   3   5   2        125.86        120.99         4.83 o                         
   4   5   2         31.31         28.22         2.56 o                         
  -3   6   2        131.16        141.50         7.93 o                         
  -2   6   2        288.50        300.91        16.57 o                         
  -1   6   2        278.10        265.52        10.92 o                         
   0   6   2        335.86        323.23        12.67 o                         
   1   6   2        343.04        356.74        13.83 o                         
   2   6   2        928.83        938.63        50.28 o                         
  -3   7   2         94.36        100.01         5.89 o                         
  -2   7   2        453.19        496.31        26.03 o                         
  -1   7   2        163.15        152.76         6.40 o                         
   0   7   2        357.92        351.56        14.00 o                         
   1   7   2        146.96        166.09         7.02 o                         
   2   7   2         37.08         41.43         3.06 o                         
   3   7   2        164.85        165.58         9.01 o                         
  -2   8   2        123.99        130.35         7.68 o                         
  -1   8   2         83.73         85.59         5.57 o                         
   0   8   2        102.00        101.76         4.62 o                         
   1   8   2         85.02         93.84         4.24 o                         
   2   8   2         83.84         94.46         5.64 o                         
  -1   9   2         87.16         89.85         5.20 o                         
   0   9   2         62.89         57.76         2.74 o                         
   1   9   2        239.11        244.71        12.56 o                         
  -1  -9   3         67.92         56.66         4.31 o                         
  -3  -8   3         81.76         76.65         5.01 o                         
  -2  -8   3         65.39         67.98         4.66 o                         
  -1  -8   3        185.85        193.84        12.29 o                         
   1  -8   3        326.14        352.43        20.76 o                         
   2  -8   3        259.08        286.57        17.76 o                         
   3  -8   3          3.79          3.56         0.81 o                         
  -3  -7   3        235.83        246.59        14.74 o                         
  -2  -7   3        108.51        113.38         7.70 o                         
  -1  -7   3        565.58        582.01        32.64 o                         
   1  -7   3         58.34         64.83         4.63 o                         
   2  -7   3        119.41        126.30         8.43 o                         
   3  -7   3        101.83        108.74         7.20 o                         
  -4  -6   3         73.54         67.30         3.17 o                         
  -3  -6   3        280.42        284.90        11.55 o                         
  -2  -6   3        185.26        183.37         8.10 o                         
  -1  -6   3         53.57         49.32         4.03 o                         
   0  -6   3        128.09        128.73         6.32 o                         
   1  -6   3        237.95        245.92        14.32 o                         
   2  -6   3        140.97        137.20         5.57 o                         
   3  -6   3        372.11        386.66        15.54 o                         
   4  -6   3         53.06         47.41         2.19 o                         
  -4  -5   3         19.79         17.36         1.85 o                         
  -3  -5   3        472.36        483.85        17.74 o                         
  -2  -5   3         89.33         91.36         4.02 o                         
  -1  -5   3         37.19         36.19         2.96 o                         
   0  -5   3        525.08        507.35        20.60 o                         
   1  -5   3        495.55        504.45        26.58 o                         
   2  -5   3        182.05        183.75         7.02 o                         
   3  -5   3        341.45        357.20        10.26 o                         
   4  -5   3         48.10         51.82         2.04 o                         
  -5  -4   3         68.91         66.93         4.56 o                         
  -4  -4   3         62.68         63.47         4.60 o                         
  -3  -4   3        446.76        449.95        17.98 o                         
  -2  -4   3        602.67        607.95        23.37 o                         
  -1  -4   3       1130.13       1123.79        43.37 o                         
   0  -4   3        658.39        603.50        23.83 o                         
   1  -4   3         19.88         17.55         1.83 o                         
   2  -4   3        239.98        221.47         9.03 o                         
   3  -4   3         88.94         89.20         3.18 o                         
   4  -4   3        440.46        452.73        11.77 o                         
   5  -4   3        297.22        290.59         8.51 o                         
  -5  -3   3        174.24        176.47         9.97 o                         
  -4  -3   3        335.89        330.35        18.69 o                         
  -3  -3   3         62.96         63.16         3.87 o                         
  -2  -3   3        476.87        482.51        26.34 o                         
  -1  -3   3        152.80        140.23         7.06 o                         
   1  -3   3        184.72        193.04        15.92 o                         
   2  -3   3        194.66        165.58         7.31 o                         
   3  -3   3         85.67         87.94         3.11 o                         
   4  -3   3        265.17        276.78        10.41 o                         
   5  -3   3        103.77        108.23         3.58 o                         
  -5  -2   3         21.46         22.83         1.31 o                         
  -4  -2   3        683.02        684.99        20.95 o                         
  -3  -2   3        349.05        367.04        14.10 o                         
  -2  -2   3        684.89        715.78        34.25 o                         
  -1  -2   3       1855.61       1702.14       130.58 o                         
   1  -2   3        612.17        579.14        34.26 o                         
   2  -2   3        721.37        697.11        30.49 o                         
   3  -2   3        282.53        269.03        12.25 o                         
   4  -2   3        503.83        533.65        19.46 o                         
   5  -2   3        267.73        289.86         8.52 o                         
  -6  -1   3         95.34         83.31         4.72 o                         
  -5  -1   3         28.99         29.81         1.22 o                         
  -4  -1   3        460.75        485.18        12.85 o                         
  -3  -1   3        564.73        562.37        16.19 o                         
  -2  -1   3        229.54        222.08         8.61 o                         
   0  -1   3       1454.72       1754.03       131.23 o                         
   1  -1   3        552.12        684.31        51.88 o                         
   2  -1   3         41.15         37.46         2.65 o                         
   3  -1   3        434.55        437.66        16.61 o                         
   4  -1   3         34.18         39.66         2.89 o                         
   5  -1   3        140.19        137.03         4.41 o                         
  -6   0   3        396.02        371.97        19.22 o                         
  -5   0   3        344.35        372.84        12.03 o                         
  -4   0   3         72.00         77.60         2.58 o                         
  -3   0   3       1738.76       1858.79        64.66 o                         
  -2   0   3         78.18         93.70         5.56 o                         
  -1   0   3         19.06         15.40         1.36 o                         
   0   0   3       2548.24       3161.92       242.79 o                         
   1   0   3        237.64        230.12        12.65 o                         
   2   0   3        781.79        787.96        41.56 o                         
   3   0   3        400.13        415.14        12.85 o                         
   4   0   3        255.70        258.47        10.01 o                         
   5   0   3        227.49        240.18         9.31 o                         
  -6   1   3         79.95         70.79         4.92 o                         
  -5   1   3         23.14         24.05         1.40 o                         
  -4   1   3        436.73        453.88        14.94 o                         
  -3   1   3        600.16        597.99        18.04 o                         
  -2   1   3        235.39        201.99        17.35 o                         
  -1   1   3         10.71         16.21         1.35 o                         
   0   1   3       1464.10       1646.21       131.09 o                         
   1   1   3        463.75        625.39        50.62 o                         
   2   1   3         48.90         42.77         4.94 o                         
   3   1   3        447.42        464.15        17.55 o                         
   4   1   3         36.37         38.40         1.75 o                         
   5   1   3        139.01        139.03         7.86 o                         
  -6   2   3        144.83        128.16         7.76 o                         
  -5   2   3         27.72         27.85         1.70 o                         
  -4   2   3        683.43        682.93        21.40 o                         
  -3   2   3        387.67        396.61        12.24 o                         
  -2   2   3        635.19        632.45        59.21 o                         
  -1   2   3       1863.80       1856.87       169.10 o                         
   0   2   3        524.52        403.47        22.52 o                         
   1   2   3        670.45        526.05        30.98 o                         
   2   2   3        783.65        748.18        37.90 o                         
   3   2   3        292.54        288.83         8.81 o                         
   4   2   3        494.55        515.44        19.77 o                         
   5   2   3        249.58        276.72        14.98 o                         
  -5   3   3        168.10        162.00        10.41 o                         
  -4   3   3        355.03        346.30        19.74 o                         
  -3   3   3         53.09         53.04         2.76 o                         
  -2   3   3        419.73        402.44        16.74 o                         
  -1   3   3        154.06        105.23        10.51 o                         
   0   3   3        821.93        676.04        37.72 o                         
   1   3   3        210.18        189.09        11.34 o                         
   2   3   3        181.39        158.29         6.55 o                         
   3   3   3         81.04         84.35         3.84 o                         
   4   3   3        245.78        259.56        10.57 o                         
   5   3   3        112.78        115.12         6.38 o                         
  -5   4   3         71.45         71.67         4.96 o                         
  -4   4   3         70.31         75.07         5.24 o                         
  -3   4   3        460.43        469.94        26.00 o                         
  -2   4   3        590.91        595.01        22.91 o                         
  -1   4   3       1157.63       1158.39        59.21 o                         
   0   4   3        685.60        592.26        44.34 o                         
   1   4   3         26.27         23.96         1.77 o                         
   2   4   3        241.30        222.63        12.16 o                         
   3   4   3         83.43         84.36         3.10 o                         
   4   4   3        454.27        484.81        23.52 o                         
   5   4   3        305.11        297.05        14.98 o                         
  -5   5   3        149.91        143.06         8.72 o                         
  -4   5   3         21.39         21.11         2.19 o                         
  -3   5   3        421.34        403.64        17.01 o                         
  -2   5   3         72.54         77.75         5.30 o                         
  -1   5   3         38.57         34.98         2.69 o                         
   0   5   3        561.87        511.58        19.32 o                         
   1   5   3        474.16        431.95        17.29 o                         
   2   5   3        191.66        183.91        10.34 o                         
   3   5   3        298.55        299.47        12.36 o                         
   4   5   3         52.06         55.52         3.57 o                         
  -3   6   3        283.86        280.34        15.26 o                         
  -2   6   3        193.08        216.29        11.25 o                         
  -1   6   3         60.30         54.35         3.79 o                         
   0   6   3        152.14        150.78         6.03 o                         
   1   6   3        225.49        225.94         9.37 o                         
   2   6   3        154.15        148.62         8.37 o                         
   3   6   3        373.16        391.59        14.44 o                         
  -2   7   3        105.34        120.08         7.16 o                         
  -1   7   3        565.01        547.35        30.30 o                         
   0   7   3         42.06         39.65         2.26 o                         
   1   7   3         51.23         53.29         2.90 o                         
   2   7   3        118.48        131.51         5.33 o                         
   3   7   3        110.63        111.65         6.30 o                         
  -2   8   3         57.05         61.01         4.10 o                         
  -1   8   3        189.96        208.56        11.58 o                         
   0   8   3          7.95         15.60         1.22 o                         
   1   8   3        342.03        349.57        13.63 o                         
   2   8   3        269.10        315.87        16.48 o                         
  -1   9   3         74.65         71.79         4.11 o                         
   0   9   3          2.75          3.09         0.53 o                         
   1   9   3        157.47        168.45         9.49 o                         
  -2  -8   4        133.41        123.90         8.04 o                         
  -1  -8   4        156.97        156.48         9.61 o                         
   1  -8   4         15.28         17.04         2.03 o                         
   2  -8   4         92.37         93.54         6.25 o                         
  -3  -7   4         51.59         45.80         3.43 o                         
  -2  -7   4         77.61         84.28         6.06 o                         
  -1  -7   4         23.16         23.98         2.56 o                         
   0  -7   4        125.09        126.73         6.25 o                         
   1  -7   4        131.08        147.84         8.97 o                         
   2  -7   4        238.65        261.42        16.10 o                         
   3  -7   4        138.33        151.88         9.40 o                         
  -4  -6   4         50.94         47.47         3.43 o                         
  -3  -6   4         88.44         84.11         5.76 o                         
  -2  -6   4        319.73        328.19        19.67 o                         
  -1  -6   4        158.01        175.67        10.29 o                         
   0  -6   4        256.43        256.75        11.02 o                         
   1  -6   4         81.02         91.04         6.20 o                         
   2  -6   4          2.74          2.63         0.89 o                         
   3  -6   4         51.09         50.65         4.27 o                         
   4  -6   4        140.29        131.79         4.87 o                         
  -4  -5   4        289.22        298.87        16.64 o                         
  -3  -5   4        174.33        186.50         7.85 o                         
  -2  -5   4        745.35        749.02        29.28 o                         
  -1  -5   4        281.36        299.08        17.87 o                         
   0  -5   4         33.54         33.86         2.08 o                         
   1  -5   4        439.38        463.83        26.93 o                         
   2  -5   4        402.81        391.81        14.07 o                         
   3  -5   4        150.74        155.02         5.69 o                         
   4  -5   4        262.21        264.68         8.37 o                         
  -5  -4   4        147.34        126.63         5.59 o                         
  -4  -4   4        160.26        159.83         9.58 o                         
  -3  -4   4        105.69        107.72         5.07 o                         
  -2  -4   4        583.45        640.18        27.08 o                         
  -1  -4   4        316.33        327.19        17.80 o                         
   0  -4   4        112.92         97.75         4.61 o                         
   1  -4   4        305.79        301.33        16.47 o                         
   2  -4   4        333.50        302.90        12.35 o                         
   3  -4   4        351.65        351.62        14.34 o                         
   4  -4   4        165.99        172.47         4.72 o                         
   5  -4   4         29.67         31.56         2.04 o                         
  -5  -3   4         38.73         36.64         1.68 o                         
  -4  -3   4         69.37         65.52         4.45 o                         
  -3  -3   4        633.44        655.38        25.83 o                         
  -2  -3   4         86.31         89.03         4.87 o                         
  -1  -3   4        795.66        821.30        31.15 o                         
   1  -3   4        303.62        273.97        19.43 o                         
   2  -3   4        120.92        112.99         4.78 o                         
   3  -3   4        374.92        378.05        12.20 o                         
   4  -3   4         38.23         41.19         1.78 o                         
   5  -3   4        364.49        367.62        10.57 o                         
  -5  -2   4        253.89        249.25         8.14 o                         
  -4  -2   4        181.11        183.14         7.39 o                         
  -3  -2   4       1241.55       1365.96        68.28 o                         
   1  -2   4        171.84        156.32        16.14 o                         
   2  -2   4        618.74        583.72        30.65 o                         
   3  -2   4        470.88        479.41        14.56 o                         
   4  -2   4        133.10        138.29         5.76 o                         
   5  -2   4        143.50        145.27         4.64 o                         
  -5  -1   4        593.79        611.69        19.25 o                         
  -4  -1   4        542.59        568.46        19.30 o                         
  -3  -1   4        127.29        124.79         4.82 o                         
  -2  -1   4        690.45        764.29        31.20 o                         
   0  -1   4       1127.51       1358.84       106.96 o                         
   1  -1   4       1243.02       1434.58       111.36 o                         
   2  -1   4        204.92        183.76         9.58 o                         
   3  -1   4        312.89        313.86         9.94 o                         
   4  -1   4        294.65        309.37        11.58 o                         
   5  -1   4        118.81        119.38         4.98 o                         
  -5   0   4         27.55         28.56         1.51 o                         
  -4   0   4          0.80          1.04         0.40 o                         
  -3   0   4         24.03         23.06         1.01 o                         
  -2   0   4        641.64        725.13        70.89 o                         
  -1   0   4        466.52        591.29        31.59 o                         
   0   0   4         44.94         47.60         4.56 o                         
   1   0   4         30.10         27.48         3.12 o                         
   2   0   4         12.92         10.14         0.75 o                         
   3   0   4          8.60          7.90         0.60 o                         
   4   0   4        658.09        723.59        26.57 o                         
   5   0   4         21.54         23.17         1.79 o                         
  -5   1   4        606.27        630.77        19.55 o                         
  -4   1   4        591.85        649.85        19.30 o                         
  -3   1   4        130.24        130.72         4.48 o                         
  -2   1   4        645.39        632.28        35.80 o                         
  -1   1   4        276.47        216.64        17.68 o                         
   0   1   4       1136.40       1395.94       106.95 o                         
   2   1   4        229.65        199.62         9.96 o                         
   3   1   4        308.12        314.61        11.89 o                         
   4   1   4        289.43        293.10        11.55 o                         
   5   1   4        117.19        117.71         6.84 o                         
  -5   2   4        253.74        246.07         9.93 o                         
  -4   2   4        164.34        161.10         7.52 o                         
  -3   2   4       1237.14       1273.65        39.63 o                         
  -2   2   4        154.07        152.00         4.35 o                         
   0   2   4        866.63        728.31        57.49 o                         
   1   2   4        172.81        139.98        13.49 o                         
   2   2   4        562.93        568.62        30.23 o                         
   3   2   4        460.45        453.43        17.32 o                         
   4   2   4        146.66        140.37         8.06 o                         
   5   2   4        148.40        156.43         8.30 o                         
  -5   3   4         36.99         34.34         3.06 o                         
  -4   3   4         70.88         65.69         4.98 o                         
  -3   3   4        626.31        684.99        37.18 o                         
  -2   3   4        105.36        107.31         4.32 o                         
  -1   3   4        805.63        798.46        31.03 o                         
   1   3   4        285.67        254.88        14.41 o                         
   2   3   4        114.47        105.23         6.42 o                         
   3   3   4        413.50        428.58        20.40 o                         
   4   3   4         33.28         36.32         2.99 o                         
   5   3   4        358.41        362.02        18.63 o                         
  -5   4   4        151.89        141.46         8.35 o                         
  -4   4   4        157.56        165.11        10.31 o                         
  -3   4   4        123.11        130.84         7.83 o                         
  -2   4   4        532.79        555.30        29.77 o                         
  -1   4   4        315.02        292.78        20.82 o                         
   0   4   4        122.14        104.00         6.30 o                         
   1   4   4        295.93        265.00        10.76 o                         
   2   4   4        328.46        319.14        16.81 o                         
   3   4   4        361.84        369.40        18.68 o                         
   4   4   4        147.72        160.28         9.42 o                         
   5   4   4         34.31         34.07         2.31 o                         
  -5   5   4        218.67        199.48        11.68 o                         
  -4   5   4        278.48        297.91        17.46 o                         
  -3   5   4        185.35        183.60         7.62 o                         
  -2   5   4        741.75        765.78        66.49 o                         
  -1   5   4        303.63        306.01        16.73 o                         
   0   5   4         35.49         34.78         2.82 o                         
   1   5   4        481.90        467.08        17.84 o                         
   2   5   4        366.52        375.08        20.87 o                         
   3   5   4        149.96        166.04         8.93 o                         
   4   5   4        249.96        263.31        13.76 o                         
  -3   6   4         88.76         83.65         5.02 o                         
  -2   6   4        289.33        334.68        18.14 o                         
  -1   6   4        144.24        143.60         9.33 o                         
   0   6   4        260.01        258.91        10.30 o                         
   1   6   4         79.08         82.60         3.98 o                         
   2   6   4          2.79          3.36         0.81 o                         
   3   6   4         52.41         59.82         3.75 o                         
   4   6   4        127.18        115.00         6.86 o                         
  -2   7   4         88.52         94.25         5.71 o                         
  -1   7   4         33.34         32.72         2.60 o                         
   0   7   4        143.70        146.06         5.95 o                         
   1   7   4        121.42        125.24         5.73 o                         
   2   7   4        233.57        270.94        10.95 o                         
  -2   8   4        132.83        131.80         7.41 o                         
  -1   8   4        148.39        146.99         8.88 o                         
   0   8   4        400.47        422.29        16.23 o                         
   1   8   4         18.90         20.27         1.60 o                         
   2   8   4         87.08         94.68         5.67 o                         
  -1   9   4         36.15         34.24         2.52 o                         
   0   9   4         71.45         71.01         4.54 o                         
  -2  -8   5         58.87         56.04         3.99 o                         
  -1  -8   5         28.92         29.58         2.48 o                         
   1  -8   5         66.21         63.67         4.63 o                         
   2  -8   5         13.20         13.74         1.54 o                         
  -3  -7   5         60.08         50.74         3.68 o                         
  -2  -7   5        438.66        448.19        27.54 o                         
  -1  -7   5         25.54         30.88         2.85 o                         
   0  -7   5         65.54         63.93         4.88 o                         
   1  -7   5        316.27        364.03        21.09 o                         
   2  -7   5         40.62         46.53         3.88 o                         
   3  -7   5        149.61        145.91         8.96 o                         
  -4  -6   5        238.15        219.42        12.88 o                         
  -3  -6   5        417.97        462.43        26.71 o                         
  -2  -6   5         10.50          9.41         1.35 o                         
  -1  -6   5        426.04        419.64        24.34 o                         
   0  -6   5         78.10         77.42         4.17 o                         
   1  -6   5         76.45         85.04         6.00 o                         
   2  -6   5        401.75        445.98        25.33 o                         
   3  -6   5        184.28        175.28        17.53 o                         
  -4  -5   5         60.75         56.33         4.07 o                         
  -3  -5   5         17.89         20.11         1.96 o                         
  -2  -5   5          7.60          9.53         1.33 o                         
  -1  -5   5         43.28         50.17         3.68 o                         
   0  -5   5        102.02        101.92         4.86 o                         
   1  -5   5         29.51         29.59         2.83 o                         
   2  -5   5        194.90        186.48         7.11 o                         
   3  -5   5        112.25        113.12         4.62 o                         
   4  -5   5          5.01          4.43         0.55 o                         
  -5  -4   5          2.31          2.38         0.50 o                         
  -4  -4   5        289.81        264.99        15.90 o                         
  -3  -4   5        148.31        153.30         6.25 o                         
  -2  -4   5        427.45        466.38        27.31 o                         
  -1  -4   5        384.24        377.16        19.54 o                         
   0  -4   5        747.48        765.16        29.65 o                         
   1  -4   5         85.51         90.28         5.92 o                         
   2  -4   5        329.44        320.10        15.18 o                         
   3  -4   5        210.02        219.22         8.71 o                         
   4  -4   5        108.52        108.14         3.67 o                         
  -5  -3   5        600.20        575.02        22.00 o                         
  -4  -3   5        575.92        581.09        31.44 o                         
  -3  -3   5        175.34        168.99         7.30 o                         
  -2  -3   5        952.97       1029.15        42.45 o                         
  -1  -3   5        299.40        295.31        18.06 o                         
   0  -3   5        684.13        668.06        25.90 o                         
   1  -3   5        785.74        687.93        22.09 o                         
   2  -3   5        268.24        277.46        11.25 o                         
   3  -3   5        389.49        417.15        15.81 o                         
   4  -3   5        621.86        644.35        20.17 o                         
   5  -3   5         37.31         33.89         2.08 o                         
  -5  -2   5        178.03        168.90         5.74 o                         
  -4  -2   5         87.00         88.20         4.63 o                         
  -3  -2   5         52.14         52.54         2.87 o                         
  -2  -2   5        103.92        110.78         6.01 o                         
  -1  -2   5        543.38        559.37        29.93 o                         
   1  -2   5         95.24         90.24         6.97 o                         
   2  -2   5        162.15        156.49         6.58 o                         
   3  -2   5        210.27        209.46         7.08 o                         
   4  -2   5        218.62        214.90         6.94 o                         
   5  -2   5         11.10         12.13         0.72 o                         
  -5  -1   5        177.60        175.39         7.47 o                         
  -4  -1   5        141.58        142.78         4.95 o                         
  -3  -1   5        218.14        222.10         8.81 o                         
  -2  -1   5        285.55        254.96        15.71 o                         
   1  -1   5       1045.92        973.01        54.29 o                         
   2  -1   5         43.34         41.46         1.62 o                         
   3  -1   5        114.29        114.87         4.18 o                         
   4  -1   5        129.53        131.11         5.43 o                         
   5  -1   5        124.89        118.19         5.01 o                         
  -5   0   5          0.02          2.44         1.02 o                         
  -4   0   5       1201.31       1316.56        40.47 o                         
  -3   0   5        652.50        682.20        18.30 o                         
  -2   0   5         12.34         12.30         0.64 o                         
   2   0   5        846.58        795.34        26.90 o                         
   3   0   5        802.91        831.80        25.39 o                         
   4   0   5         11.47         13.37         1.12 o                         
   5   0   5        187.16        171.01         7.68 o                         
  -5   1   5        181.61        182.96         6.19 o                         
  -4   1   5        141.27        137.97         5.03 o                         
  -3   1   5        207.88        197.87         6.91 o                         
  -2   1   5        330.02        276.98         6.68 o                         
   2   1   5         33.71         32.25         2.55 o                         
   3   1   5        123.23        126.60         4.24 o                         
   4   1   5        126.42        126.14         5.39 o                         
   5   1   5        135.72        133.49         7.00 o                         
  -5   2   5        177.10        172.28        10.49 o                         
  -4   2   5        111.06        112.51         3.94 o                         
  -3   2   5         66.59         65.15         2.51 o                         
  -2   2   5        100.76        101.97         3.25 o                         
  -1   2   5        508.31        504.98        21.83 o                         
   0   2   5        275.71        307.42        18.05 o                         
   1   2   5        112.60        102.24         5.68 o                         
   3   2   5        229.77        230.54         8.62 o                         
   4   2   5        214.97        206.80         9.79 o                         
   5   2   5          8.52          9.55         1.17 o                         
  -5   3   5        590.23        598.19        32.58 o                         
  -4   3   5        567.08        581.08        32.90 o                         
  -3   3   5        166.00        180.42        10.95 o                         
  -2   3   5        993.39       1060.92        32.81 o                         
  -1   3   5        324.00        318.47        12.64 o                         
   0   3   5        706.46        629.67        33.71 o                         
   1   3   5        800.65        702.00        25.94 o                         
   2   3   5        256.10        281.67        15.28 o                         
   3   3   5        361.50        347.20        20.19 o                         
   4   3   5        650.71        692.52        33.32 o                         
   5   3   5         34.11         30.88         2.28 o                         
  -5   4   5          3.62          3.46         0.86 o                         
  -4   4   5        304.27        310.15        17.20 o                         
  -3   4   5        128.16        132.07         6.01 o                         
  -2   4   5        432.73        480.75        18.53 o                         
  -1   4   5        333.62        307.27        15.74 o                         
   0   4   5        758.82        714.02        27.64 o                         
   1   4   5         86.12         83.83         3.93 o                         
   2   4   5        312.49        336.96        17.82 o                         
   3   4   5        186.68        179.42        11.11 o                         
   4   4   5        104.76        110.53         6.41 o                         
  -4   5   5         60.85         56.12         4.24 o                         
  -3   5   5         13.44         15.53         1.19 o                         
  -2   5   5          6.78          9.01         0.92 o                         
  -1   5   5         33.67         39.68         3.30 o                         
   0   5   5        105.46        100.57         4.55 o                         
   1   5   5         32.36         30.31         1.88 o                         
   2   5   5        176.68        179.60        10.58 o                         
   4   5   5          6.27          6.08         0.91 o                         
  -1   6   5        441.69        413.35        22.80 o                         
   0   6   5        102.07        100.29         5.88 o                         
   1   6   5         76.37         79.36         3.90 o                         
   2   6   5        378.53        415.67        23.20 o                         
   3   6   5        164.42        181.20         9.77 o                         
  -2   7   5        455.13        509.93        25.73 o                         
  -1   7   5         24.94         31.41         2.65 o                         
   0   7   5         65.72         67.04         3.30 o                         
   1   7   5        318.36        350.58        23.53 o                         
   2   7   5         42.97         52.30         2.47 o                         
  -2   8   5         56.75         56.85         3.56 o                         
  -1   8   5         23.21         24.29         2.15 o                         
   0   8   5         53.25         52.53         2.66 o                         
   1   8   5         73.74         66.28         4.45 o                         
  -1  -8   6        381.40        317.64        20.26 o                         
  -3  -7   6         49.73         47.08         3.37 o                         
  -2  -7   6        113.76        115.85         7.91 o                         
  -1  -7   6          3.47          2.33         0.79 o                         
   0  -7   6         53.05         45.81         3.60 o                         
   1  -7   6          4.86          6.28         1.20 o                         
   2  -7   6         21.07         23.14         2.22 o                         
  -4  -6   6         42.50         40.52         3.00 o                         
  -3  -6   6         29.90         30.01         2.63 o                         
  -2  -6   6         14.43         11.81         1.51 o                         
  -1  -6   6        273.00        287.72        17.32 o                         
   0  -6   6          3.80          4.77         0.87 o                         
   1  -6   6         20.56         27.92         2.88 o                         
   2  -6   6         32.42         37.75         3.11 o                         
   3  -6   6         27.22         27.06         2.36 o                         
  -4  -5   6         10.46          8.08         1.18 o                         
  -3  -5   6        308.67        315.10        18.49 o                         
  -2  -5   6        261.74        262.70        14.37 o                         
   0  -5   6        592.75        590.12        23.19 o                         
   1  -5   6        739.61        793.39        43.27 o                         
   2  -5   6         27.18         28.99         2.75 o                         
   3  -5   6        341.76        342.40        15.58 o                         
  -3  -4   6        639.64        692.59        39.88 o                         
  -2  -4   6        284.21        290.50        17.58 o                         
  -1  -4   6        476.19        477.82        28.01 o                         
   1  -4   6        184.18        189.90        11.90 o                         
   2  -4   6        506.18        457.66        18.15 o                         
   3  -4   6        188.52        193.96         9.23 o                         
   4  -4   6        139.64        140.47         4.50 o                         
  -5  -3   6         50.19         38.85         2.73 o                         
  -4  -3   6         29.82         32.57         3.63 o                         
  -3  -3   6        131.11        128.11         7.84 o                         
  -2  -3   6        248.37        256.83        15.28 o                         
  -1  -3   6          0.03          0.76         0.49 o                         
   0  -3   6        111.71        110.56         4.81 o                         
   1  -3   6        236.63        232.90         9.14 o                         
   2  -3   6         45.30         42.74         2.32 o                         
   3  -3   6         57.89         65.71         3.12 o                         
   4  -3   6        104.91        100.73         4.59 o                         
  -5  -2   6         92.64         81.57         6.27 o                         
  -4  -2   6       1139.88       1142.74        42.90 o                         
  -3  -2   6        172.54        174.04         9.66 o                         
  -2  -2   6        154.00        143.60         9.21 o                         
  -1  -2   6        722.12        728.58        40.47 o                         
   0  -2   6        729.78        750.33        30.69 o                         
   1  -2   6       1266.66       1271.34        38.94 o                         
   2  -2   6        925.58       1004.77        37.96 o                         
   3  -2   6        173.37        182.51         7.42 o                         
   4  -2   6        150.31        148.30         5.21 o                         
  -5  -1   6        184.65        169.35         8.76 o                         
  -4  -1   6         43.62         41.62         2.40 o                         
  -3  -1   6        354.13        350.53        10.43 o                         
  -2  -1   6        180.02        181.00         7.92 o                         
  -1  -1   6         60.65         63.53         4.13 o                         
   0  -1   6        544.59        535.34        25.40 o                         
   1  -1   6        316.30        271.85        10.91 o                         
   3  -1   6        274.36        281.42         8.99 o                         
   4  -1   6        436.30        440.74        14.16 o                         
   5  -1   6         26.71         25.19         1.90 o                         
  -5   0   6          9.44         10.73         0.81 o                         
  -4   0   6          4.99          4.74         0.80 o                         
  -3   0   6         50.61         51.18         1.89 o                         
  -2   0   6        115.81        108.12         3.96 o                         
  -1   0   6        570.09        582.69        33.03 o                         
   0   0   6         75.21         74.03         3.50 o                         
   1   0   6         51.43         53.12         2.68 o                         
   2   0   6         11.73         15.30         1.50 o                         
   3   0   6        164.64        161.63         5.49 o                         
   4   0   6         40.07         38.13         1.72 o                         
   5   0   6         75.24         72.29         4.26 o                         
  -5   1   6        181.87        178.80         7.54 o                         
  -4   1   6         44.94         42.47         2.00 o                         
  -3   1   6        401.50        399.13        10.63 o                         
  -2   1   6        198.10        193.13         5.56 o                         
  -1   1   6         60.47         54.73         4.91 o                         
   0   1   6        592.70        599.82        22.91 o                         
   1   1   6        281.39        241.24        15.39 o                         
   2   1   6          4.50          6.29         0.65 o                         
   3   1   6        263.77        276.46         9.01 o                         
   4   1   6        471.36        472.19        14.32 o                         
   5   1   6         27.10         26.56         1.94 o                         
  -5   2   6         91.56         83.21         5.60 o                         
  -4   2   6       1164.54       1170.39        83.50 o                         
  -3   2   6        146.66        146.19         5.55 o                         
  -2   2   6        153.93        148.09         4.49 o                         
  -1   2   6        760.39        717.07        27.54 o                         
   0   2   6        756.68        798.17        98.21 o                         
   1   2   6       1245.29       1166.88        46.86 o                         
   2   2   6        953.53        942.42        48.82 o                         
   3   2   6        166.26        165.72         5.80 o                         
   4   2   6        164.57        164.36         6.00 o                         
   5   2   6        247.22        231.27        11.94 o                         
  -5   3   6         39.68         34.81         2.95 o                         
  -4   3   6         28.43         31.97         3.04 o                         
  -3   3   6        122.16        114.73         5.19 o                         
  -2   3   6        253.15        254.03         8.55 o                         
  -1   3   6          0.15          0.78         0.32 o                         
   0   3   6         95.54         96.56         3.84 o                         
   1   3   6        216.43        210.59         8.87 o                         
   3   3   6         48.85         53.93         2.84 o                         
   4   3   6        108.60        104.76         4.51 o                         
  -5   4   6         96.72         85.28         5.52 o                         
  -4   4   6        170.76        193.49        11.94 o                         
  -3   4   6        647.53        703.96        29.14 o                         
  -2   4   6        281.48        299.47        11.97 o                         
  -1   4   6        509.28        491.82        18.99 o                         
   0   4   6          6.28          6.08         0.74 o                         
   1   4   6        194.69        194.55         8.00 o                         
   3   4   6        182.02        195.39        10.69 o                         
   4   4   6        142.55        139.96         5.81 o                         
  -4   5   6          9.40          8.82         1.30 o                         
  -3   5   6        316.62        310.82        13.82 o                         
  -2   5   6        215.05        218.85        10.60 o                         
  -1   5   6          8.90          7.36         0.86 o                         
   0   5   6        569.39        541.21        21.48 o                         
   1   5   6        733.77        735.32        28.41 o                         
   3   5   6        318.84        340.66        17.78 o                         
   4   5   6         72.71         71.80         4.26 o                         
  -2   6   6         11.84          9.69         1.25 o                         
  -1   6   6        283.54        289.09        16.17 o                         
   0   6   6          5.35          6.46         0.79 o                         
   1   6   6         28.64         34.11         2.50 o                         
   2   6   6         23.74         29.96         2.53 o                         
   3   6   6         24.77         27.40         2.15 o                         
  -2   7   6        127.26        133.34         7.35 o                         
  -1   7   6          4.19          3.31         0.79 o                         
   0   7   6         49.68         47.11         2.49 o                         
   1   7   6          5.63          7.78         0.87 o                         
   2   7   6         21.75         24.11         1.97 o                         
  -1   8   6        400.60        392.91        19.18 o                         
   0   8   6         27.73         30.13         1.85 o                         
   1   8   6         17.13         17.20         1.59 o                         
  -2  -7   7        119.41        111.06         7.06 o                         
  -1  -7   7         65.83         58.53         4.21 o                         
   1  -7   7         84.13         73.05         4.91 o                         
  -3  -6   7         16.27         13.04         1.42 o                         
  -2  -6   7        225.08        213.62        13.33 o                         
  -1  -6   7        261.46        249.46        15.08 o                         
   0  -6   7          0.27          1.06         0.66 o                         
   1  -6   7        276.95        279.86        16.05 o                         
   2  -6   7        262.36        266.78        16.91 o                         
   3  -6   7          3.76          2.89         0.78 o                         
  -4  -5   7         19.12         20.07         1.90 o                         
  -3  -5   7         42.66         42.78         3.25 o                         
  -2  -5   7         13.34         12.16         1.69 o                         
  -1  -5   7        238.73        237.99        13.95 o                         
   0  -5   7         32.48         36.25         3.18 o                         
   1  -5   7         40.27         41.34         3.62 o                         
   2  -5   7         43.25         44.90         3.68 o                         
   3  -5   7         54.87         60.02         4.14 o                         
  -4  -4   7        437.15        493.73        26.54 o                         
  -2  -4   7        373.50        381.43        21.38 o                         
  -1  -4   7        371.94        373.77        22.38 o                         
   0  -4   7        100.53        102.36         4.93 o                         
   1  -4   7        319.27        312.78        18.18 o                         
   2  -4   7        481.32        463.83        25.51 o                         
   3  -4   7          3.33          2.87         0.83 o                         
  -5  -3   7        149.89        116.57         7.78 o                         
  -4  -3   7        115.70        121.79         7.74 o                         
  -3  -3   7        511.92        537.65        32.41 o                         
  -2  -3   7        321.26        334.19        19.46 o                         
  -1  -3   7        562.86        579.93        32.92 o                         
   0  -3   7       1356.62       1433.35        55.51 o                         
   1  -3   7        195.30        190.05         8.08 o                         
   2  -3   7        364.65        358.23        14.78 o                         
   3  -3   7        373.73        388.16        16.23 o                         
   4  -3   7         67.00         62.46         2.96 o                         
  -5  -2   7        108.45         96.35         6.36 o                         
  -4  -2   7        151.37        156.51        10.00 o                         
  -3  -2   7        137.03        140.41         6.30 o                         
  -2  -2   7         23.35         24.72         2.29 o                         
  -1  -2   7         50.14         55.90         4.45 o                         
   0  -2   7         73.72         76.47         3.81 o                         
   1  -2   7        235.26        242.38        10.29 o                         
   2  -2   7        373.44        382.79        15.12 o                         
   3  -2   7         40.42         40.02         2.29 o                         
   4  -2   7         16.37         14.62         1.10 o                         
  -5  -1   7        348.56        332.70        17.95 o                         
  -4  -1   7        125.94        127.51         8.73 o                         
  -3  -1   7        430.99        447.73        14.83 o                         
  -2  -1   7         44.98         47.45         2.31 o                         
  -1  -1   7         66.67         70.52         4.81 o                         
   0  -1   7        321.10        322.05        13.91 o                         
   1  -1   7         70.59         66.32         3.35 o                         
   2  -1   7         86.09         95.39         4.85 o                         
   3  -1   7        344.75        371.72        14.71 o                         
   4  -1   7         77.46         70.73         2.64 o                         
  -5   0   7        147.37        134.71         8.40 o                         
  -4   0   7        208.95        213.43        10.61 o                         
  -3   0   7         56.78         55.70         2.02 o                         
  -2   0   7        227.12        219.02         7.56 o                         
  -1   0   7       1168.61       1200.14        67.27 o                         
   0   0   7          1.06          1.02         0.38 o                         
   1   0   7        988.70       1011.40        40.25 o                         
   2   0   7        365.99        349.14        11.09 o                         
   3   0   7         14.15         11.84         0.84 o                         
   4   0   7        173.77        177.36         5.88 o                         
  -5   1   7        319.32        281.86        17.38 o                         
  -4   1   7        135.41        138.01         6.21 o                         
  -3   1   7        445.15        448.67        12.63 o                         
  -2   1   7         61.13         62.18         2.07 o                         
  -1   1   7         61.58         60.84         4.64 o                         
   0   1   7        332.85        351.81        14.06 o                         
   1   1   7         58.60         56.41         4.02 o                         
   2   1   7         89.12         93.11         3.44 o                         
   3   1   7        336.66        359.59        11.58 o                         
   4   1   7         73.99         71.62         2.69 o                         
  -5   2   7        115.35        102.26         6.37 o                         
  -4   2   7        159.32        158.01         9.97 o                         
  -3   2   7        143.42        137.00         4.31 o                         
  -2   2   7         19.95         20.33         1.04 o                         
  -1   2   7         56.22         65.36         3.17 o                         
   0   2   7         72.36         77.70         3.08 o                         
   1   2   7        264.75        262.97        10.51 o                         
   2   2   7        371.56        369.15        14.48 o                         
   3   2   7         39.75         40.26         1.82 o                         
   4   2   7         15.37         14.41         0.87 o                         
  -5   3   7        159.94        135.85         8.01 o                         
  -4   3   7        115.76        111.50         7.63 o                         
  -3   3   7        574.68        587.00        22.12 o                         
  -2   3   7        299.24        324.74        10.84 o                         
  -1   3   7        557.62        570.00        18.87 o                         
   0   3   7       1346.34       1336.78        73.11 o                         
   1   3   7        190.89        200.40        11.51 o                         
   2   3   7        359.69        378.75        13.95 o                         
   3   3   7        417.54        423.86        12.93 o                         
   4   3   7         60.97         58.99         3.82 o                         
  -4   4   7        408.03        430.51        26.00 o                         
  -3   4   7          3.34          3.87         0.60 o                         
  -2   4   7        331.22        347.53        14.26 o                         
  -1   4   7        421.93        387.94        23.66 o                         
   0   4   7        101.75        101.56         4.66 o                         
   1   4   7        304.51        294.06        17.23 o                         
   2   4   7        424.09        419.05        16.10 o                         
   3   4   7          3.41          3.47         0.55 o                         
   4   4   7        199.58        191.17        10.05 o                         
  -4   5   7         19.22         15.93         1.71 o                         
  -3   5   7         39.05         37.42         3.27 o                         
  -2   5   7         17.49         17.20         1.27 o                         
  -1   5   7        230.18        220.31        12.60 o                         
   0   5   7         36.64         37.01         2.20 o                         
   1   5   7         42.93         45.18         3.64 o                         
   2   5   7         43.91         45.18         3.18 o                         
   3   5   7         52.16         53.38         2.60 o                         
  -2   6   7        223.55        229.28        12.36 o                         
  -1   6   7        247.90        250.91        14.08 o                         
   0   6   7          0.61          2.00         0.50 o                         
   1   6   7        259.65        250.04        14.96 o                         
   2   6   7        277.78        309.40        15.05 o                         
  -2   7   7        118.46        114.63         6.48 o                         
  -1   7   7         61.53         60.01         3.97 o                         
   0   7   7        279.79        272.11        15.10 o                         
   1   7   7         76.80         70.09         4.73 o                         
  -2  -6   8         57.89         60.55         4.21 o                         
  -1  -6   8         66.10         60.41         4.40 o                         
   1  -6   8        170.56        156.62         9.90 o                         
   2  -6   8         13.79         12.10         1.30 o                         
  -3  -5   8        447.14        444.08        17.91 o                         
  -2  -5   8         69.37         65.08         4.90 o                         
  -1  -5   8        435.66        423.54        23.65 o                         
   0  -5   8        267.23        278.82        16.36 o                         
   1  -5   8         10.78         12.02         1.57 o                         
   2  -5   8        183.03        181.25        11.06 o                         
   3  -5   8        297.58        309.32        18.09 o                         
  -4  -4   8        127.25        121.09         7.53 o                         
  -3  -4   8        189.52        195.48         8.27 o                         
  -2  -4   8        132.43        136.82         8.78 o                         
   0  -4   8        158.79        155.86         7.07 o                         
   1  -4   8        499.11        487.06        29.12 o                         
   2  -4   8        209.05        209.02        13.36 o                         
   3  -4   8        168.28        175.71        10.29 o                         
  -4  -3   8        125.01        120.54         7.80 o                         
  -3  -3   8         13.54         14.62         1.26 o                         
  -2  -3   8        268.44        271.51        16.78 o                         
  -1  -3   8        173.63        164.03         9.70 o                         
   0  -3   8        139.19        142.72         6.55 o                         
   1  -3   8        129.51        123.66         8.34 o                         
   2  -3   8         57.98         58.58         3.03 o                         
   3  -3   8          2.12          3.23         0.56 o                         
  -4  -2   8        169.75        186.56        11.14 o                         
  -3  -2   8        136.94        142.55         6.51 o                         
  -2  -2   8        438.23        476.63        20.79 o                         
  -1  -2   8        309.93        349.57        19.96 o                         
   0  -2   8        632.77        673.72        27.73 o                         
   1  -2   8        567.01        547.65        21.19 o                         
   2  -2   8        138.42        116.14         7.23 o                         
   3  -2   8         26.10         27.45         1.74 o                         
   4  -2   8        426.41        401.44        23.37 o                         
  -5  -1   8        142.48        110.18         7.08 o                         
  -4  -1   8        254.80        265.05        16.40 o                         
  -3  -1   8        486.65        507.63        15.36 o                         
  -2  -1   8         97.22        102.88         3.91 o                         
  -1  -1   8        272.50        277.90        16.84 o                         
   0  -1   8        845.54        894.03        37.60 o                         
   1  -1   8        101.51        108.81         7.26 o                         
   2  -1   8        239.52        251.83        21.38 o                         
   3  -1   8        306.87        326.62        12.61 o                         
   4  -1   8         31.22         29.25         2.31 o                         
  -4   0   8          2.15          3.26         0.66 o                         
  -3   0   8         91.16         95.09         3.15 o                         
  -2   0   8          2.35          1.86         0.42 o                         
  -1   0   8         37.56         38.95         3.30 o                         
   0   0   8        215.68        220.70         9.56 o                         
   1   0   8         14.22         20.32         2.05 o                         
   2   0   8          2.68          2.98         0.61 o                         
   3   0   8          3.84          2.41         0.86 o                         
   4   0   8          6.79          7.53         1.03 o                         
  -4   1   8        279.69        283.84        11.60 o                         
  -3   1   8        423.05        443.45        13.16 o                         
  -2   1   8         93.55         98.07         3.31 o                         
  -1   1   8        268.72        282.13        16.93 o                         
   0   1   8        916.24       1001.76        38.21 o                         
   1   1   8        107.03        109.70         4.17 o                         
   2   1   8        245.07        246.96        10.56 o                         
   3   1   8        299.91        296.53         9.84 o                         
   4   1   8         31.26         30.22         1.59 o                         
  -4   2   8        167.66        172.18        10.91 o                         
  -3   2   8        143.47        143.66         5.09 o                         
  -2   2   8        492.44        544.75        16.81 o                         
  -1   2   8        290.82        324.95        13.50 o                         
   0   2   8        633.69        695.78        23.88 o                         
   1   2   8        515.96        521.22        21.03 o                         
   2   2   8        116.08        105.40         3.87 o                         
   3   2   8         26.82         28.67         1.39 o                         
   4   2   8        453.69        420.02        15.55 o                         
  -4   3   8        128.64        124.22         7.81 o                         
  -3   3   8         13.33         13.41         1.84 o                         
  -2   3   8        287.76        284.65         9.45 o                         
  -1   3   8        160.26        142.28         5.28 o                         
   0   3   8        138.29        143.19         6.31 o                         
   1   3   8        127.99        132.67         5.87 o                         
   2   3   8         58.26         61.78         2.42 o                         
   3   3   8          1.40          1.81         0.46 o                         
  -4   4   8        125.62        117.78         7.44 o                         
  -3   4   8        178.18        182.85        11.65 o                         
  -2   4   8        126.98        134.91         5.97 o                         
  -1   4   8         19.35         18.40         1.43 o                         
   0   4   8        154.97        154.52         6.76 o                         
   1   4   8        522.90        521.32        27.71 o                         
   2   4   8        216.02        224.43         7.21 o                         
   3   4   8        161.26        162.98         6.71 o                         
  -3   5   8        461.57        447.17        25.06 o                         
  -2   5   8         73.02         72.55         3.37 o                         
  -1   5   8        405.66        392.48        15.82 o                         
   0   5   8        270.93        269.75         9.09 o                         
   1   5   8          9.59         10.04         1.54 o                         
   2   5   8        174.73        178.91         7.22 o                         
   3   5   8        309.54        316.67        11.96 o                         
  -2   6   8         55.12         59.74         3.81 o                         
  -1   6   8         64.06         62.52         4.18 o                         
   0   6   8         23.29         19.58         1.92 o                         
   1   6   8        165.27        163.90         8.49 o                         
   2   6   8         10.15         10.26         0.81 o                         
  -1   7   8        106.17        105.75         6.16 o                         
   0   7   8        146.74        137.94         7.96 o                         
  -1  -6   9         12.94         12.96         1.44 o                         
  -2  -5   9        321.31        308.31        17.16 o                         
  -1  -5   9         13.44         13.35         1.64 o                         
   0  -5   9        121.32        100.68         6.83 o                         
   1  -5   9         65.82         57.39         4.57 o                         
   2  -5   9         14.08         13.07         1.51 o                         
  -3  -4   9        143.98        139.99         6.07 o                         
  -2  -4   9        272.80        273.21        17.00 o                         
  -1  -4   9        153.89        156.86        10.11 o                         
   0  -4   9        175.14        159.06        10.16 o                         
   1  -4   9         69.84         66.92         4.66 o                         
   2  -4   9         80.92         76.94         5.42 o                         
  -3  -3   9        133.13        132.00         5.75 o                         
  -2  -3   9        181.91        179.92        11.12 o                         
  -1  -3   9        143.97        160.53        10.17 o                         
   0  -3   9        150.55        159.82        10.34 o                         
   1  -3   9        112.62        115.44         7.53 o                         
   2  -3   9        347.45        305.76        18.59 o                         
   3  -3   9        133.26        126.88         7.15 o                         
  -4  -2   9        234.25        207.28        12.50 o                         
  -3  -2   9        127.86        124.66         4.54 o                         
  -2  -2   9        278.73        314.14        18.89 o                         
  -1  -2   9        339.69        370.28        21.32 o                         
   0  -2   9        391.18        398.20        16.78 o                         
   1  -2   9        133.40        128.96         5.89 o                         
   2  -2   9         44.03         42.63         2.37 o                         
   3  -2   9          6.66          6.82         0.77 o                         
  -4  -1   9         18.67         18.86         1.91 o                         
  -3  -1   9         67.78         66.44         2.86 o                         
  -2  -1   9        233.64        255.91        10.73 o                         
  -1  -1   9        442.48        465.45        27.01 o                         
   0  -1   9        129.22        128.86         7.52 o                         
   1  -1   9        217.56        228.20         9.72 o                         
   2  -1   9          0.89          1.62         0.46 o                         
   3  -1   9         37.12         36.51         2.03 o                         
  -4   0   9        219.67        211.30        12.61 o                         
  -3   0   9        413.22        420.90        11.87 o                         
  -2   0   9        156.28        168.75         5.99 o                         
  -1   0   9          5.83          7.87         1.37 o                         
   0   0   9        396.91        425.92        17.72 o                         
   1   0   9        883.89        932.32        52.78 o                         
   2   0   9        101.82         93.93         4.42 o                         
   3   0   9        220.04        231.26         9.50 o                         
  -4   1   9         16.88         16.90         1.83 o                         
  -3   1   9         84.61         82.44         3.23 o                         
  -2   1   9        222.77        250.30         8.59 o                         
  -1   1   9        435.71        458.47        18.42 o                         
   0   1   9         99.24        102.28         4.16 o                         
   1   1   9        227.82        238.92         9.83 o                         
   2   1   9          2.31          2.45         0.79 o                         
   3   1   9         36.06         36.51         2.02 o                         
  -4   2   9        233.42        215.25        12.44 o                         
  -3   2   9        137.67        135.50         5.91 o                         
  -2   2   9        281.12        317.16        10.56 o                         
  -1   2   9        347.16        355.59        11.88 o                         
   0   2   9        391.52        411.31        14.68 o                         
   1   2   9        133.34        140.22         6.10 o                         
   2   2   9         44.87         45.17         1.89 o                         
   3   2   9          8.10          8.10         0.62 o                         
  -4   3   9        250.85        242.64        14.01 o                         
  -3   3   9        112.07        118.13         8.12 o                         
  -2   3   9        168.71        173.60         7.46 o                         
  -1   3   9        144.04        156.70         6.83 o                         
   0   3   9        158.25        165.42         7.78 o                         
   1   3   9        114.29        112.80         4.24 o                         
   2   3   9        342.06        318.64         9.95 o                         
   3   3   9        122.33        103.76         4.54 o                         
  -3   4   9        140.91        137.80         8.60 o                         
  -2   4   9        276.78        294.09        11.54 o                         
  -1   4   9        155.44        160.93         6.88 o                         
   0   4   9        176.69        162.87         5.70 o                         
   1   4   9         60.62         60.54         2.45 o                         
   2   4   9         84.88         82.44         3.56 o                         
  -2   5   9        287.25        282.04        11.41 o                         
  -1   5   9         14.58         15.12         1.17 o                         
   0   5   9        119.49        110.81         6.69 o                         
   1   5   9         69.63         70.64         3.16 o                         
   2   5   9         16.94         17.45         1.05 o                         
   0   6   9        168.80        159.23         9.13 o                         
  -1  -5  10        278.27        247.28        15.95 o                         
  -2  -4  10        145.88        141.68         8.65 o                         
  -1  -4  10        128.76        112.73         7.32 o                         
   1  -4  10        185.87        147.10         9.37 o                         
  -3  -3  10        405.17        376.64        22.66 o                         
  -2  -3  10        172.01        183.01        10.88 o                         
  -1  -3  10         12.96         11.15         1.52 o                         
   0  -3  10        139.77        135.62         9.41 o                         
   1  -3  10         99.91         89.00         6.33 o                         
   2  -3  10         62.55         56.66         4.16 o                         
  -3  -2  10         54.97         60.50         4.09 o                         
  -1  -2  10        190.87        195.57        12.81 o                         
   0  -2  10        208.51        205.51        13.25 o                         
   1  -2  10         96.77         85.10         6.00 o                         
   2  -2  10         16.22         15.55         1.11 o                         
  -3  -1  10         96.00         97.78         6.40 o                         
  -2  -1  10        225.29        239.43         9.82 o                         
  -1  -1  10        340.56        361.83        15.65 o                         
   0  -1  10        245.97        231.48        16.91 o                         
   1  -1  10        175.32        173.87         7.40 o                         
   2  -1  10        155.63        141.10         5.98 o                         
   3  -1  10          6.17          6.18         0.86 o                         
  -3   0  10         21.54         23.84         1.62 o                         
  -2   0  10        260.34        291.51         9.75 o                         
  -1   0  10        429.16        488.56        15.86 o                         
   0   0  10        211.59        233.07         9.82 o                         
   1   0  10          4.34          6.06         0.65 o                         
   2   0  10        191.47        207.66         8.62 o                         
   3   0  10          7.14          6.49         0.91 o                         
  -3   1  10         92.13         94.09         4.47 o                         
  -2   1  10        213.99        236.31         8.08 o                         
  -1   1  10        355.99        399.38        12.72 o                         
   0   1  10        245.05        258.10        10.31 o                         
   1   1  10        164.95        173.70         6.05 o                         
   2   1  10        147.47        136.77         5.98 o                         
   3   1  10          6.10          5.78         0.84 o                         
  -3   2  10         44.66         49.60         4.01 o                         
  -2   2  10         40.02         46.17         2.08 o                         
  -1   2  10        193.43        213.87         7.25 o                         
   0   2  10        215.24        226.65        12.61 o                         
   1   2  10         92.05         88.51         4.14 o                         
   2   2  10         12.55         12.06         1.01 o                         
  -3   3  10        415.80        416.44        22.43 o                         
  -2   3  10        155.63        170.86         7.27 o                         
  -1   3  10         12.05         11.07         1.05 o                         
   0   3  10        146.08        159.03         6.56 o                         
   1   3  10        106.66        100.51         4.45 o                         
   2   3  10         68.73         65.13         4.20 o                         
  -2   4  10        139.68        138.22         5.81 o                         
  -1   4  10        117.25        114.08         5.03 o                         
   0   4  10         24.17         25.14         1.76 o                         
   1   4  10        187.31        154.79         4.45 o                         
  -1   5  10        301.49        306.39        15.13 o                         
   0   5  10         18.32         18.68         1.73 o                         
  -2  -3  11         96.90         96.43         6.10 o                         
  -1  -3  11        128.14        111.79         7.79 o                         
  -2  -2  11        226.89        239.87         9.59 o                         
  -1  -2  11        245.49        242.36        15.10 o                         
   0  -2  11         40.27         35.06         3.29 o                         
   1  -2  11        194.90        139.96         9.27 o                         
  -2  -1  11         58.26         57.42         2.77 o                         
  -1  -1  11         56.14         60.32         2.38 o                         
   0  -1  11        386.15        403.62        13.64 o                         
   1  -1  11         23.32         22.36         2.00 o                         
  -2   0  11          0.19          1.15         0.38 o                         
  -1   0  11        100.43        103.33         3.87 o                         
   0   0  11        247.58        234.30        17.52 o                         
   1   0  11          0.21          1.99         0.49 o                         
   2   0  11         41.20         32.73         2.49 o                         
  -2   1  11         52.55         54.63         2.28 o                         
  -1   1  11         47.13         52.10         2.35 o                         
   0   1  11        405.36        458.61        16.70 o                         
   1   1  11         22.39         21.50         1.15 o                         
  -2   2  11        222.21        235.96         9.48 o                         
  -1   2  11        227.08        256.63        10.72 o                         
   0   2  11         43.01         46.54         2.34 o                         
   1   2  11        202.56        161.27         6.52 o                         
  -2   3  11         87.62         92.52         6.08 o                         
  -1   3  11        129.54        131.82         5.41 o                         
   0   3  11         41.34         44.18         2.31 o                         
  -1   0  12         21.17         17.54         1.63 o                         
                                                                                
